# Supplementary material for: Anisakis extracellular vesicles elicit immunomodulatory and potentially tumorigenic outcomes on human intestinal organoids
Source: Parasit Vectors. 2024 Sep 17;17:393. doi: 10.1186/s13071-024-06471-7 (PMC11406850; doi:10.1186/s13071-024-06471-7)
Supplement: Supplementary file 2 — Additional file 2: List of top100 most abundant trascripts in the samples, with information on transcript IDand the relative description, according to Genecard and Uniprot databases. Panther gene list—molecular function details on the three most represented hits among the top100 most abundant transcripts in the samples [file 13071_2024_6471_MOESM2_ESM.xlsx]

## Sheet: List top100 most abundant 
Supplementary file 2: List of top100 most abundant trascripts in the samples, with information on transcript ID (gene) and the relative description, according to Genecard and Uniprot databases.
ID GENE	Genecard	Uniprot
EEF1A1	This gene encodes an isoform of the alpha subunit of the elongation factor-1 complex, which is responsible for the enzymatic delivery of aminoacyl tRNAs to the ribosome. This isoform (alpha 1) is expressed in brain, placenta, lung, liver, kidney, and pancreas, and the other isoform (alpha 2) is expressed in brain, heart and skeletal muscle. This isoform is identified as an autoantigen in 66% of p…	This protein promotes the GTP-dependent binding of aminoacyl-tRNA to the A-site of ribosomes during protein biosynthesis. Plays a role in the positive regulation of IFNG transcription in T-helper 1 cells as part of an IFNG promoter-binding complex with TXK and PARP1 (PubMed:17177976)
CEACAM5	This gene encodes a cell surface glycoprotein that represents the founding member of the carcinoembryonic antigen (CEA) family of proteins. The encoded protein is used as a clinical biomarker for gastrointestinal cancers and may promote tumor development through its role as a cell adhesion molecule. Additionally, the encoded protein may regulate differentiation, apoptosis, and cell polarity. This…	Cell surface glycoprotein that plays a role in cell adhesion, intracellular signaling and tumor progression Mediates homophilic and heterophilic cell adhesion with other carcinoembryonic antigen-related cell adhesion molecules, such as CEACAM6 Plays a role as an oncogene by promoting tumor progression; induces resistance to anoikis of colorectal carcinoma cells
GAPDH	The encoded protein has been identified as a moonlighting protein based on its ability to perform mechanistically distinct functions. The product of this gene catalyzes an important energy-yielding step in carbohydrate metabolism, the reversible oxidative phosphorylation of glyceraldehyde-3-phosphate in the presence of inorganic phosphate and nicotinamide adenine dinucleotide (NAD). The encoded p…	Glyceraldehyde-3-phosphate dehydrogenase is a key enzyme in glycolysis that catalyzes the first step of the pathway by converting D-glyceraldehyde 3-phosphate (G3P) into 3-phospho-D-glyceroyl phosphate (PubMed:3170585, 11724794). Modulates the organization and assembly of the cytoskeleton (By similarity). Facilitates the CHP1-dependent microtubule and membrane associations through its ability to …
FTH1	This gene encodes the heavy subunit of ferritin, the major intracellular iron storage protein in prokaryotes and eukaryotes. It is composed of 24 subunits of the heavy and light ferritin chains. Variation in ferritin subunit composition may affect the rates of iron uptake and release in different tissues. A major function of ferritin is the storage of iron in a soluble and nontoxic state. Defects…	Stores iron in a soluble, non-toxic, readily available form. Important for iron homeostasis. Has ferroxidase activity. Iron is taken up in the ferrous form and deposited as ferric hydroxides after oxidation. Also plays a role in delivery of iron to cells. Mediates iron uptake in capsule cells of the developing kidney
ALDOA	This gene encodes a member of the class I fructose-bisphosphate aldolase protein family. The encoded protein is a glycolytic enzyme that catalyzes the reversible conversion of fructose-1,6-bisphosphate to glyceraldehyde 3-phosphate and dihydroxyacetone phosphate. Three aldolase isozymes (A, B, and C), encoded by three different genes, are differentially expressed during development. Mutations in …	Catalyzes the reversible conversion of beta-D-fructose 1,6-bisphosphate (FBP) into two triose phosphate and plays a key role in glycolysis and gluconeogenesis (PubMed:14766013). In addition, may also function as scaffolding protein (By similarity).
TFF3	Members of the trefoil family are characterized by having at least one copy of the trefoil motif, a 40-amino acid domain that contains three conserved disulfides. They are stable secretory proteins expressed in gastrointestinal mucosa. Their functions are not defined, but they may protect the mucosa from insults, stabilize the mucus layer and affect healing of the epithelium. This gene is express…	Involved in the maintenance and repair of the intestinal mucosa. Promotes the mobility of epithelial cells in healing processes
KRT8	This gene is a member of the type II keratin family clustered on the long arm of chromosome 12. Type I and type II keratins heteropolymerize to form intermediate-sized filaments in the cytoplasm of epithelial cells. The product of this gene typically dimerizes with keratin 18 to form an intermediate filament in simple single-layered epithelial cells. This protein plays a role in maintaining cellu…	Together with KRT19, helps to link the contractile apparatus to dystrophin at the costameres of striated muscle.
PKM	This gene encodes a protein involved in glycolysis. The encoded protein is a pyruvate kinase that catalyzes the transfer of a phosphoryl group from phosphoenolpyruvate to ADP, generating ATP and pyruvate. This protein has been shown to interact with thyroid hormone and may mediate cellular metabolic effects induced by thyroid hormones. This protein has been found to bind Opa protein, a bacterial …	Catalyzes the final rate-limiting step of glycolysis by mediating the transfer of a phosphoryl group from phosphoenolpyruvate (PEP) to ADP, generating ATP. Translocates into the nucleus in response to various signals, such as EGF receptor activation, and homodimerizes, leading to its conversion into a protein threonine- and tyrosine-protein kinase (PubMed:22056988, 22306293, 22901803, 24120661, 2…
ACTB	This gene encodes one of six different actin proteins. Actins are highly conserved proteins that are involved in cell motility, structure, integrity, and intercellular signaling. The encoded protein is a major constituent of the contractile apparatus and one of the two nonmuscle cytoskeletal actins that are ubiquitously expressed. Among its related pathways are Signaling downstream of RAS mutants…	Actin is a highly conserved protein that polymerizes to produce filaments that form cross-linked networks in the cytoplasm of cells (PubMed:29581253). Actin exists in both monomeric (G-actin) and polymeric (F-actin) forms, both forms playing key functions, such as cell motility and contraction (PubMed:29581253). In addition to their role in the cytoplasmic cytoskeleton, G- and F-actin also locali…
TSPAN8	The protein encoded by this gene is a member of the transmembrane 4 superfamily, also known as the tetraspanin family. Most of these members are cell-surface proteins that are characterized by the presence of four hydrophobic domains. The proteins mediate signal transduction events that play a role in the regulation of cell development, activation, growth and motility. This encoded protein is a c…	https://www.uniprot.org/uniprotkb/P19075/entry
FABP1	This gene encodes the fatty acid binding protein found in liver. Fatty acid binding proteins are a family of small, highly conserved, cytoplasmic proteins that bind long-chain fatty acids and other hydrophobic ligands. This protein and FABP6 (the ileal fatty acid binding protein) are also able to bind bile acids. It is thought that FABPs roles include fatty acid uptake, transport, and metabolism.…	Plays a role in lipoprotein-mediated cholesterol uptake in hepatocytes (PubMed:25732850). Binds cholesterol (PubMed:25732850). Binds free fatty acids and their coenzyme A derivatives, bilirubin, and some other small molecules in the cytoplasm. May be involved in intracellular lipid transport
KRT19	The keratins are intermediate filament proteins responsible for the structural integrity of epithelial cells and are subdivided into cytokeratins and hair keratins. The type I cytokeratins consist of acidic proteins which are arranged in pairs of heterotypic keratin chains. Unlike its related family members, this smallest known acidic cytokeratin is not paired with a basic cytokeratin in epitheli…	Involved in the organization of myofibers. Together with KRT8, helps to link the contractile apparatus to dystrophin at the costameres of striated muscle.
EPCAM	This gene encodes a carcinoma-associated antigen and is a member of a family that includes at least two type I membrane proteins. This antigen is expressed on most normal epithelial cells and gastrointestinal carcinomas and functions as a homotypic calcium-independent cell adhesion molecule. Among its related pathways are Response to elevated platelet cytosolic Ca2+ and Embryonic and Induced Plur…	May act as a physical homophilic interaction molecule between intestinal epithelial cells (IECs) and intraepithelial lymphocytes (IELs) at the mucosal epithelium for providing immunological barrier as a first line of defense against mucosal infection. Plays a role in embryonic stem cells proliferation and differentiation. Up-regulates the expression of FABP5, MYC and cyclins A and E.
EEF2	This gene encodes a member of the GTP-binding translation elongation factor family. This protein is an essential factor for protein synthesis. It promotes the GTP-dependent translocation of the nascent protein chain from the A-site to the P-site of the ribosome. This protein is completely inactivated by EF-2 kinase phosporylation. Among its related pathways are Peptide chain elongation and Innate…	Catalyzes the GTP-dependent ribosomal translocation step during translation elongation. During this step, the ribosome changes from the pre-translocational (PRE) to the post-translocational (POST) state as the newly formed A-site-bound peptidyl-tRNA and P-site-bound deacylated tRNA move to the P and E sites, respectively. Catalyzes the coordinated movement of the two tRNA molecules, the mRNA and …
TPT1	This gene encodes a protein that is a regulator of cellular growth and proliferation. Its mRNA is highly structured and contains an oligopyrimidine tract (5'-TOP) in its 5' untranslated region that functions to repress its translation under quiescent conditions. The encoded protein is involved in a variety of cellular pathways, including apoptosis, protein synthesis and cell division. It binds to…	Involved in calcium binding and microtubule stabilization.
ATP1A1	The protein encoded by this gene belongs to the family of P-type cation transport ATPases, and to the subfamily of Na+/K+ -ATPases. Na+/K+ -ATPase is an integral membrane protein responsible for establishing and maintaining the electrochemical gradients of Na and K ions across the plasma membrane. These gradients are essential for osmoregulation, for sodium-coupled transport of a variety of organ…	his is the catalytic component of the active enzyme, which catalyzes the hydrolysis of ATP coupled with the exchange of sodium and potassium ions across the plasma membrane. This action creates the electrochemical gradient of sodium and potassium ions, providing the energy for active transport of various nutrients.
S100A6	The protein encoded by this gene is a member of the S100 family of proteins containing 2 EF-hand calcium-binding motifs. S100 proteins are localized in the cytoplasm and/or nucleus of a wide range of cells, and involved in the regulation of a number of cellular processes such as cell cycle progression and differentiation. S100 genes include at least 13 members which are located as a cluster on ch…	May function as calcium sensor and modulator, contributing to cellular calcium signaling. May function by interacting with other proteins, such as TPR-containing proteins, and indirectly play a role in many physiological processes such as the reorganization of the actin cytoskeleton and in cell motility. Binds 2 calcium ions. Calcium binding is cooperative.
PIGR	This gene is a member of the immunoglobulin superfamily. The encoded poly-Ig receptor binds polymeric immunoglobulin molecules at the basolateral surface of epithelial cells; the complex is then transported across the cell to be secreted at the apical surface. A significant association was found between immunoglobulin A nephropathy and several SNPs in this gene. Among its related pathways are Inn…	[Polymeric immunoglobulin receptor]: Mediates selective transcytosis of polymeric IgA and IgM across mucosal epithelial cells. Binds polymeric IgA and IgM at the basolateral surface of epithelial cells. The complex is then transported across the cell to be secreted at the apical surface. During this process, a cleavage occurs that separates the extracellular (known as the secretory component) fro…
HLA-A	HLA-A belongs to the HLA class I heavy chain paralogues. This class I molecule is a heterodimer consisting of a heavy chain and a light chain (beta-2 microglobulin). The heavy chain is anchored in the membrane. Class I molecules play a central role in the immune system by presenting peptides derived from the endoplasmic reticulum lumen so that they can be recognized by cytotoxic T cells. They are…	Antigen-presenting major histocompatibility complex class I (MHCI) molecule. In complex with B2M/beta 2 microglobulin displays primarily viral and tumor-derived peptides on antigen-presenting cells for recognition by alpha-beta T cell receptor (TCR) on HLA-A-restricted CD8-positive T cells, guiding antigen-specific T cell immune response to eliminate infected or transformed cells (PubMed:2456340,…
LDHA	The protein encoded by this gene catalyzes the conversion of L-lactate and NAD to pyruvate and NADH in the final step of anaerobic glycolysis. The protein is found predominantly in muscle tissue and belongs to the lactate dehydrogenase family. Among its related pathways are Pyruvate metabolism and glycolysis (BioCyc). Gene Ontology (GO) annotations related to this gene include oxidoreductase acti…	Interconverts simultaneously and stereospecifically pyruvate and lactate with concomitant interconversion of NADH and NAD(+).
APP	This gene encodes a cell surface receptor and transmembrane precursor protein that is cleaved by secretases to form a number of peptides. Some of these peptides are secreted and can bind to the acetyltransferase complex APBB1/TIP60 to promote transcriptional activation, while others form the protein basis of the amyloid plaques found in the brains of patients with Alzheimer disease. In addition, …	Functions as a cell surface receptor and performs physiological functions on the surface of neurons relevant to neurite growth, neuronal adhesion and axonogenesis. Interaction between APP molecules on neighboring cells promotes synaptogenesis (PubMed:25122912). Involved in cell mobility and transcription regulation through protein-protein interactions. Can promote transcription activation through…
PGK1	he protein encoded by this gene is a glycolytic enzyme that catalyzes the conversion of 1,3-diphosphoglycerate to 3-phosphoglycerate. The encoded protein may also act as a cofactor for polymerase alpha. Additionally, this protein is secreted by tumor cells where it participates in angiogenesis by functioning to reduce disulfide bonds in the serine protease, plasmin, which consequently leads to th…	Catalyzes one of the two ATP producing reactions in the glycolytic pathway via the reversible conversion of 1,3-diphosphoglycerate to 3-phosphoglycerate (PubMed:30323285, 7391028). In addition to its role as a glycolytic enzyme, it seems that PGK-1 acts as a polymerase alpha cofactor protein (primer recognition protein)
RPL13A	his gene encodes a member of the L13P family of ribosomal proteins that is a component of the 60S subunit. The encoded protein also plays a role in the repression of inflammatory genes as a component of the IFN-gamma-activated inhibitor of translation (GAIT) complex. This gene is co-transcribed with the small nucleolar RNA genes U32, U33, U34, and U35, which are located in the second, fourth, fif…	Associated with ribosomes but is not required for canonical ribosome function and has extra-ribosomal functions (PubMed:14567916, 17218275, 23636399, 32669547). Component of the GAIT (gamma interferon-activated inhibitor of translation) complex which mediates interferon-gamma-induced transcript-selective translation inhibition in inflammation processes (PubMed:23071094). Upon interferon-gamma act…
ANXA2	This gene encodes a member of the annexin family. Members of this calcium-dependent phospholipid-binding protein family play a role in the regulation of cellular growth and in signal transduction pathways. This protein functions as an autocrine factor which heightens osteoclast formation and bone resorption. This gene has three pseudogenes located on chromosomes 4, 9 and 10, respectively. Multipl…	Calcium-regulated membrane-binding protein whose affinity for calcium is greatly enhanced by anionic phospholipids. It binds two calcium ions with high affinity. May be involved in heat-stress response. Inhibits PCSK9-enhanced LDLR degradation, probably reduces PCSK9 protein levels via a translational mechanism but also competes with LDLR for binding with PCSK9 (PubMed:18799458, 24808179, 2284864…
FLNB	This gene encodes a member of the filamin family. The encoded protein interacts with glycoprotein Ib alpha as part of the process to repair vascular injuries. The platelet glycoprotein Ib complex includes glycoprotein Ib alpha, and it binds the actin cytoskeleton. Mutations in this gene have been found in several conditions: atelosteogenesis type 1 and type 3; boomerang dysplasia; autosomal domin…	Connects cell membrane constituents to the actin cytoskeleton. May promote orthogonal branching of actin filaments and links actin filaments to membrane glycoproteins. Anchors various transmembrane proteins to the actin cytoskeleton. Interaction with FLNA may allow neuroblast migration from the ventricular zone into the cortical plate. Various interactions and localizations of isoforms affect myo…
TMSB10	Predicted to enable actin monomer binding activity. Predicted to be involved in regulation of cell migration and sequestering of actin monomers. Predicted to be located in cytoskeleton. Predicted to be active in cytoplasm.Among its related pathways are Extrafollicular B cell activation by SARS-CoV-2 and VEGFA-VEGFR2 signaling pathway.	Plays an important role in the organization of the cytoskeleton. Binds to and sequesters actin monomers (G actin) and therefore inhibits actin polymerization
MYH9	This gene encodes a conventional non-muscle myosin; this protein should not be confused with the unconventional myosin-9a or 9b (MYO9A or MYO9B). The encoded protein is a myosin IIA heavy chain that contains an IQ domain and a myosin head-like domain which is involved in several important functions, including cytokinesis, cell motility and maintenance of cell shape. Defects in this gene have been…	Cellular myosin that appears to play a role in cytokinesis, cell shape, and specialized functions such as secretion and capping. Required for cortical actin clearance prior to oocyte exocytosis (By similarity). Promotes cell motility in conjunction with S100A4 (PubMed:16707441). During cell spreading, plays an important role in cytoskeleton reorganization, focal contact formation (in the margins …
GDF15	This gene encodes a secreted ligand of the TGF-beta (transforming growth factor-beta) superfamily of proteins. Ligands of this family bind various TGF-beta receptors leading to recruitment and activation of SMAD family transcription factors that regulate gene expression. The encoded preproprotein is proteolytically processed to generate each subunit of the disulfide-linked homodimer. The protein …	Regulates food intake, energy expenditure and body weight in response to metabolic and toxin-induced stresses (PubMed:28953886, 28846097, 28846098, 28846099, 23468844, 29046435). Binds to its receptor, GFRAL, and activates GFRAL-expressing neurons localized in the area postrema and nucleus tractus solitarius of the brainstem (PubMed:28953886, 28846097, 28846098, 28846099). It then triggers the ac…
B2M	This gene encodes a serum protein found in association with the major histocompatibility complex (MHC) class I heavy chain on the surface of nearly all nucleated cells. The protein has a predominantly beta-pleated sheet structure that can form amyloid fibrils in some pathological conditions. The encoded antimicrobial protein displays antibacterial activity in amniotic fluid. A mutation in this ge…	Component of the class I major histocompatibility complex (MHC). Involved in the presentation of peptide antigens to the immune system. Exogenously applied M.tuberculosis EsxA or EsxA-EsxB (or EsxA expressed in host) binds B2M and decreases its export to the cell surface (total protein levels do not change), probably leading to defects in class I antigen presentation
RPS6	This gene encodes a cytoplasmic ribosomal protein that is a component of the 40S subunit. The protein belongs to the S6E family of ribosomal proteins. It is the major substrate of protein kinases in the ribosome, with subsets of five C-terminal serine residues phosphorylated by different protein kinases. Phosphorylation is induced by a wide range of stimuli, including growth factors, tumor-promot…	Component of the 40S small ribosomal subunit (PubMed:8706699). Plays an important role in controlling cell growth and proliferation through the selective translation of particular classes of mRNA
ACTG1	Actins are highly conserved proteins that are involved in various types of cell motility and in maintenance of the cytoskeleton. Three main groups of actin isoforms have been identified in vertebrate animals: alpha, beta, and gamma. The alpha actins are found in muscle tissues and are a major constituent of the contractile apparatus. The beta and gamma actins co-exist in most cell types as compon…	Actins are highly conserved proteins that are involved in various types of cell motility and are ubiquitously expressed in all eukaryotic cells.
LGALS3BP	The galectins are a family of beta-galactoside-binding proteins implicated in modulating cell-cell and cell-matrix interactions. LGALS3BP has been found elevated in the serum of patients with cancer and in those infected by the human immunodeficiency virus (HIV). It appears to be implicated in immune response associated with natural killer (NK) and lymphokine-activated killer (LAK) cell cytotoxic…	Promotes integrin-mediated cell adhesion. May stimulate host defense against viruses and tumor cells
NDRG1	This gene is a member of the N-myc downregulated gene family which belongs to the alpha/beta hydrolase superfamily. The protein encoded by this gene is a cytoplasmic protein involved in stress responses, hormone responses, cell growth, and differentiation. The encoded protein is necessary for p53-mediated caspase activation and apoptosis. Mutations in this gene are a cause of Charcot-Marie-Tooth …	Stress-responsive protein involved in hormone responses, cell growth, and differentiation. Acts as a tumor suppressor in many cell types. Necessary but not sufficient for p53/TP53-mediated caspase activation and apoptosis. Has a role in cell trafficking, notably of the Schwann cell, and is necessary for the maintenance and development of the peripheral nerve myelin sheath. Required for vesicular …
MUC13	Epithelial mucins, such as MUC13, are a family of secreted and cell surface glycoproteins expressed by ductal and glandular epithelial tissues	Epithelial and hemopoietic transmembrane mucin that may play a role in cell signaling
UBC	This gene represents a ubiquitin gene, ubiquitin C. The encoded protein is a polyubiquitin precursor. Conjugation of ubiquitin monomers or polymers can lead to various effects within a cell, depending on the residues to which ubiquitin is conjugated. Ubiquitination has been associated with protein degradation, DNA repair, cell cycle regulation, kinase modification, endocytosis, and regulation of …	Exists either covalently attached to another protein, or free (unanchored). When covalently bound, it is conjugated to target proteins via an isopeptide bond either as a monomer (monoubiquitin), a polymer linked via different Lys residues of the ubiquitin (polyubiquitin chains) or a linear polymer linked via the initiator Met of the ubiquitin (linear polyubiquitin chains). Polyubiquitin chains, w…
ENO1	This gene encodes alpha-enolase, one of three enolase isoenzymes found in mammals. Each isoenzyme is a homodimer composed of 2 alpha, 2 gamma, or 2 beta subunits, and functions as a glycolytic enzyme. Alpha-enolase in addition, functions as a structural lens protein (tau-crystallin) in the monomeric form. Alternative splicing of this gene results in a shorter isoform that has been shown to bind t…	Glycolytic enzyme the catalyzes the conversion of 2-phosphoglycerate to phosphoenolpyruvate; in addition to glycolysis, involved in various processes such as growth control, hypoxia tolerance and allergic responses. May also function in the intravascular and pericellular fibrinolytic system due to its ability to serve as a receptor and activator of plasminogen on the cell surface of several cell-…
GSN	The protein encoded by this gene binds to the "plus" ends of actin monomers and filaments to prevent monomer exchange. The encoded calcium-regulated protein functions in both assembly and disassembly of actin filaments. Defects in this gene are a cause of familial amyloidosis Finnish type (FAF). Multiple transcript variants encoding several different isoforms have been found for this gene.	Calcium-regulated, actin-modulating protein that binds to the plus (or barbed) ends of actin monomers or filaments, preventing monomer exchange (end-blocking or capping). It can promote the assembly of monomers into filaments (nucleation) as well as sever filaments already formed; plays a role in ciliogenesis
LGALS4	The galectins are a family of beta-galactoside-binding proteins implicated in modulating cell-cell and cell-matrix interactions. The expression of this gene is restricted to small intestine, colon, and rectum, and it is underexpressed in colorectal cancer.	Galectin that binds lactose and a related range of sugars. May be involved in the assembly of adherens junctions.
RPS2	This gene encodes a ribosomal protein that is a component of the 40S subunit. The protein belongs to the S5P family of ribosomal proteins. It is located in the cytoplasm. This gene shares sequence similarity with mouse LLRep3. It is co-transcribed with the small nucleolar RNA gene U64, which is located in its third intron. As is typical for genes encoding ribosomal proteins, there are multiple pr…	Plays a role in the assembly and function of the 40S ribosomal subunit. Mutations in this protein affects the control of translational fidelity. Involved in nucleolar processing of pre-18S ribosomal RNA and ribosome assembly
KRT18	KRT18 encodes the type I intermediate filament chain keratin 18. Keratin 18, together with its filament partner keratin 8, are perhaps the most commonly found members of the intermediate filament gene family. They are expressed in single layer epithelial tissues of the body. Mutations in this gene have been linked to cryptogenic cirrhosis. Two transcript variants encoding the same protein have be…	Involved in the uptake of thrombin-antithrombin complexes by hepatic cells (By similarity).When phosphorylated, plays a role in filament reorganization. Involved in the delivery of mutated CFTR to the plasma membrane.Together with KRT8, is involved in interleukin-6 (IL-6)-mediated barrier protection
CEACAM6	This gene encodes a protein that belongs to the carcinoembryonic antigen (CEA) family whose members are glycosyl phosphatidyl inositol (GPI) anchored cell surface glycoproteins. Members of this family play a role in cell adhesion and are widely used as tumor markers in serum immunoassay determinations of carcinoma. This gene affects the sensitivity of tumor cells to adenovirus infection. The prot…	Plays a role in cell adhesion and tumor progression; Mediates homophilic and heterophilic cell adhesion with other carcinoembryonic antigen-related cell adhesion molecules, such as CEACAM5 and CEACAM8. Heterophilic interaction with CEACAM8 occurs in activated neutrophils. Plays a role in neutrophil adhesion to cytokine-activated endothelial cells. Plays a role as an oncogene by promoting tumor pr…
LYZ	This gene encodes human lysozyme, whose natural substrate is the bacterial cell wall peptidoglycan (cleaving the beta[1-4]glycosidic linkages between N-acetylmuramic acid and N-acetylglucosamine). Lysozyme is one of the antimicrobial agents found in human milk, and is also present in spleen, lung, kidney, white blood cells, plasma, saliva, and tears. The protein has antibacterial activity against…	Lysozymes have primarily a bacteriolytic function; those in tissues and body fluids are associated with the monocyte-macrophage system and enhance the activity of immunoagents.
FXYD3	This gene belongs to a small family of FXYD-domain containing regulators of Na+/K+ ATPases which share a 35-amino acid signature sequence domain, beginning with the sequence PFXYD, and containing 7 invariant and 6 highly conserved amino acids. This gene encodes a cell membrane protein that may regulate the function of ion-pumps and ion-channels. This gene may also play a role in tumor progression…	Associates with and regulates the activity of the sodium/potassium-transporting ATPase (NKA) which transports Na+ out of the cell and K+ into the cell. Reduces glutathionylation of the NKA beta-1 subunit ATP1B1, thus reversing glutathionylation-mediated inhibition of ATP1B1. Isoform 1: decreases the apparent K+ and Na+ affinity of the sodium/potassium-transporting ATPase over a large range of mem…
RPL3	This gene encodes a ribosomal protein that is a component of the 60S subunit. The protein belongs to the L3P family of ribosomal proteins and it is located in the cytoplasm. The protein can bind to the HIV-1 TAR mRNA, and it has been suggested that the protein contributes to tat-mediated transactivation. This gene is co-transcribed with several small nucleolar RNA genes, which are located in seve…	Component of the large ribosomal subunit
HSP90AB1	This gene encodes a member of the heat shock protein 90 family; these proteins are involved in signal transduction, protein folding and degradation and morphological evolution. This gene encodes the constitutive form of the cytosolic 90 kDa heat-shock protein and is thought to play a role in gastric apoptosis and inflammation. Alternative splicing results in multiple transcript variants. Pseudoge…	Molecular chaperone that promotes the maturation, structural maintenance and proper regulation of specific target proteins involved for instance in cell cycle control and signal transduction. Undergoes a functional cycle linked to its ATPase activity, which probably induces conformational changes in the client proteins, thereby causing their activation. It also plays a role in the regulation of t…
RPL8	This gene encodes a ribosomal protein that is a component of the 60S subunit. The protein belongs to the L2P family of ribosomal proteins. It is located in the cytoplasm. In rat, the protein associates with the 5.8S rRNA, very likely participates in the binding of aminoacyl-tRNA, and is a constituent of the elongation factor 2-binding site at the ribosomal subunit interface. Alternatively spliced…	Component of the large ribosomal subunit.
PABPC1	This gene encodes a poly(A) binding protein. The protein shuttles between the nucleus and cytoplasm and binds to the 3' poly(A) tail of eukaryotic messenger RNAs via RNA-recognition motifs. The binding of this protein to poly(A) promotes ribosome recruitment and translation initiation; it is also required for poly(A) shortening which is the first step in mRNA decay. The gene is part of a small ge…	Binds the poly(A) tail of mRNA, including that of its own transcript, and regulates processes of mRNA metabolism such as pre-mRNA splicing and mRNA stability. Its function in translational initiation regulation can either be enhanced by PAIP1 or repressed by PAIP2. Can probably bind to cytoplasmic RNA sequences . Binds to N6-methyladenosine (m6A)-containing mRNAs and contributes to MYC stability …
RPLP0	This gene encodes a ribosomal protein that is a component of the 60S subunit. The protein, which is the functional equivalent of the E. coli L10 ribosomal protein, belongs to the L10P family of ribosomal proteins. It is a neutral phosphoprotein with a C-terminal end that is nearly identical to the C-terminal ends of the acidic ribosomal phosphoproteins P1 and P2. The P0 protein can interact with …	Ribosomal protein P0 is the functional equivalent of E.coli protein L10.
RPL4	This gene encodes a ribosomal protein that is a component of the 60S subunit. The protein belongs to the L4E family of ribosomal proteins. It is located in the cytoplasm. As is typical for genes encoding ribosomal proteins, there are multiple processed pseudogenes of this gene dispersed through the genome	Component of the large ribosomal subunit.
ECM1	This gene encodes a soluble protein that is involved in endochondral bone formation, angiogenesis, and tumor biology. It also interacts with a variety of extracellular and structural proteins, contributing to the maintenance of skin integrity and homeostasis. Mutations in this gene are associated with lipoid proteinosis disorder (also known as hyalinosis cutis et mucosae or Urbach-Wiethe disease)…	Involved in endochondral bone formation as negative regulator of bone mineralization. Stimulates the proliferation of endothelial cells and promotes angiogenesis. Inhibits MMP9 proteolytic activity.
RPL26	This gene encodes a ribosomal protein that is a component of the 60S subunit. The protein belongs to the L24P family of ribosomal proteins. It is located in the cytoplasm. As is typical for genes encoding ribosomal proteins, there are multiple processed pseudogenes of this gene dispersed through the genome. Mutations in this gene result in Diamond-Blackfan anemia. Alternative splicing results in …	Component of the large ribosomal subunit
P4HB	This gene encodes the beta subunit of prolyl 4-hydroxylase, a highly abundant multifunctional enzyme that belongs to the protein disulfide isomerase family. When present as a tetramer consisting of two alpha and two beta subunits, this enzyme is involved in hydroxylation of prolyl residues in preprocollagen. This enzyme is also a disulfide isomerase containing two thioredoxin domains that catalyz…	This multifunctional protein catalyzes the formation, breakage and rearrangement of disulfide bonds. At the cell surface, seems to act as a reductase that cleaves disulfide bonds of proteins attached to the cell. May therefore cause structural modifications of exofacial proteins. Inside the cell, seems to form/rearrange disulfide bonds of nascent proteins. At high concentrations and following pho…
TPI1	This gene encodes an enzyme, consisting of two identical proteins, which catalyzes the isomerization of glyceraldehydes 3-phosphate (G3P) and dihydroxy-acetone phosphate (DHAP) in glycolysis and gluconeogenesis. Mutations in this gene are associated with triosephosphate isomerase deficiency. Pseudogenes have been identified on chromosomes 1, 4, 6 and 7. Alternative splicing results in multiple tr…	Triosephosphate isomerase is an extremely efficient metabolic enzyme that catalyzes the interconversion between dihydroxyacetone phosphate (DHAP) and D-glyceraldehyde-3-phosphate (G3P) in glycolysis and gluconeogenesis.It is also responsible for the non-negligible production of methylglyoxal a reactive cytotoxic side-product that modifies and can alter proteins, DNA and lipids.
HSP90AA1	The protein encoded by this gene is an inducible molecular chaperone that functions as a homodimer. The encoded protein aids in the proper folding of specific target proteins by use of an ATPase activity that is modulated by co-chaperones. Two transcript variants encoding different isoforms have been found for this gene	Molecular chaperone that promotes the maturation, structural maintenance and proper regulation of specific target proteins involved for instance in cell cycle control and signal transduction. Undergoes a functional cycle that is linked to its ATPase activity which is essential for its chaperone activity.This cycle probably induces conformational changes in the client proteins, thereby causing the…
RPS11	This gene encodes a member of the S17P family of ribosomal proteins that is a component of the 40S subunit. This gene is co-transcribed with the small nucleolar RNA gene U35B, which is located in the third intron. As is typical for genes encoding ribosomal proteins, there are multiple processed pseudogenes of this gene dispersed throughout the genome	https://www.uniprot.org/uniprotkb/P62280/entry
EEF1G	This gene encodes a subunit of the elongation factor-1 complex, which is responsible for the enzymatic delivery of aminoacyl tRNAs to the ribosome. This subunit contains an N-terminal glutathione transferase domain, which may be involved in regulating the assembly of multisubunit complexes containing this elongation factor and aminoacyl-tRNA synthetases	Probably plays a role in anchoring the complex to other cellular components.
SPINT2	This gene encodes a transmembrane protein with two extracellular Kunitz domains that inhibits a variety of serine proteases. The protein inhibits HGF activator which prevents the formation of active hepatocyte growth factor. This gene is a putative tumor suppressor, and mutations in this gene result in congenital sodium diarrhea. Multiple transcript variants encoding different isoforms have been …	Inhibitor of HGF activator. Also inhibits plasmin, plasma and tissue kallikrein, and factor XIa.
RPS24	This gene encodes a ribosomal protein that is a component of the 40S subunit. The protein belongs to the S24E family of ribosomal proteins. It is located in the cytoplasm. Multiple transcript variants encoding different isoforms have been found for this gene. As is typical for genes encoding ribosomal proteins, there are multiple processed pseudogenes of this gene dispersed through the genome. Mu…	Required for processing of pre-rRNA and maturation of 40S ribosomal subunits.
SCD	This gene encodes an enzyme involved in fatty acid biosynthesis, primarily the synthesis of oleic acid. The protein belongs to the fatty acid desaturase family and is an integral membrane protein located in the endoplasmic reticulum. Transcripts of approximately 3.9 and 5.2 kb, differing only by alternative polyadenlyation signals, have been detected. A gene encoding a similar enzyme is located o…	Stearoyl-CoA desaturase that utilizes O2 and electrons from reduced cytochrome b5 to introduce the first double bond into saturated fatty acyl-CoA substrates; catalyzes the insertion of a cis double bond at the delta-9 position into fatty acyl-CoA substrates including palmitoyl-CoA and stearoyl-CoA; plays an important role in lipid biosynthesis; plays an important role in body energy homeostasis;…
RPL12	This gene encodes a ribosomal protein that is a component of the 60S subunit. The protein belongs to the L11P family of ribosomal proteins. It is located in the cytoplasm. The protein binds directly to the 26S rRNA. This gene is co-transcribed with the U65 snoRNA, which is located in its fourth intron. As is typical for genes encoding ribosomal proteins, there are multiple processed pseudogenes o…	Binds directly to 26S ribosomal RNA.
BSG	The protein encoded by this gene, basigin, is a plasma membrane protein that is important in spermatogenesis, embryo implantation, neural network formation, and tumor progression. Basigin is also a member of the immunoglobulin superfamily, ubiquitously expressed in various tissues. Multiple transcript variants encoding different isoforms have been found for this gene	Isoform 1: essential for normal retinal maturation and development; acts as a retinal cell surface receptor for NXNL1 and plays an important role in NXNL1-mediated survival of retinal cone photoreceptors; with glucose transporter SLC16A1/GLUT1 and NXNL1, promotes retinal cone survival by enhancing aerobic glycolysis and accelerating the entry of glucose into photoreceptors; may act as a potent st…
PSAP	This gene encodes a highly conserved preproprotein that is proteolytically processed to generate four main cleavage products including saposins A, B, C, and D. Each domain of the precursor protein is approximately 80 amino acid residues long with nearly identical placement of cysteine residues and glycosylation sites. Saposins A-D localize primarily to the lysosomal compartment where they facilit…	Saposin-A and saposin-C stimulate the hydrolysis of glucosylceramide by beta-glucosylceramidase and galactosylceramide by beta-galactosylceramidase. Saposin-C apparently acts by combining with the enzyme and acidic lipid to form an activated complex, rather than by solubilizing the substrate.Saposin-B stimulates the hydrolysis of galacto-cerebroside sulfate by arylsulfatase A, GM1 gangliosides by…
TXNIP	This gene encodes a thioredoxin-binding protein that is a member of the alpha arrestin protein family. Thioredoxin is a thiol-oxidoreductase that is a major regulator of cellular redox signaling which protects cells from oxidative stress. This protein inhibits the antioxidative function of thioredoxin resulting in the accumulation of reactive oxygen species and cellular stress. This protein also …	May act as an oxidative stress mediator by inhibiting thioredoxin activity or by limiting its bioavailability. Interacts with COPS5 and restores COPS5-induced suppression of CDKN1B stability, blocking the COPS5-mediated translocation of CDKN1B from the nucleus to the cytoplasm. Functions as a transcriptional repressor, possibly by acting as a bridge molecule between transcription factors and core…
PTMA	Enables DNA-binding transcription factor binding activity. Involved in negative regulation of apoptotic process. Located in cytosol and nucleoplasm	Prothymosin alpha may mediate immune function by conferring resistance to certain opportunistic infections.
CALR	Calreticulin is a highly conserved chaperone protein which resides primarily in the endoplasmic reticulum, and is involved in a variety of cellular processes, among them, cell adhesion. Additionally, it functions in protein folding quality control and calcium homeostasis. Calreticulin is also found in the nucleus, suggesting that it may have a role in transcription regulation. Systemic lupus eryt…	Calcium-binding chaperone that promotes folding, oligomeric assembly and quality control in the endoplasmic reticulum (ER) via the calreticulin/calnexin cycle. This lectin interacts transiently with almost all of the monoglucosylated glycoproteins that are synthesized in the ER. Interacts with the DNA-binding domain of NR3C1 and mediates its nuclear export.
CTSD	This gene encodes a member of the A1 family of peptidases. The encoded preproprotein is proteolytically processed to generate multiple protein products. These products include the cathepsin D light and heavy chains, which heterodimerize to form the mature enzyme. This enzyme exhibits pepsin-like activity and plays a role in protein turnover and in the proteolytic activation of hormones and growth…	Acid protease active in intracellular protein breakdown. Plays a role in APP processing following cleavage and activation by ADAM30 which leads to APP degradation. Involved in the pathogenesis of several diseases such as breast cancer and possibly Alzheimer disease.
HLA-C	Class I molecules play a central role in the immune system by presenting peptides derived from endoplasmic reticulum lumen. They are expressed in nearly all cells.	important role in reproduction and antiviral immunity
COL17A1	Collagen XVII is a structural component of hemidesmosomes, multiprotein complexes at the dermal-epidermal basement membrane zone that mediate adhesion of keratinocytes to the underlying membrane.
FTL	Ferritin is the major intracellular iron storage protein in prokaryotes and eukaryotes.	Stores iron in a soluble, non-toxic, readily available form. Important for iron homeostasis.
RPL7A	This gene encodes a ribosomal protein that is a component of the 60S subunit.
HSP90B1	member of a family of adenosine triphosphate(ATP)-metabolizing molecular chaperones with roles in stabilizing and folding other proteins. The encoded protein is localized to melanosomes and the endoplasmic reticulum. Expression of this protein is associated with a variety of pathogenic states, including tumor formation.
RPS3	part of ribosomal 40S Higher levels of expression of this gene in colon adenocarcinomas and adenomatous polyps compared to adjacent normal colonic mucosa have been observed. T
RPL27A	part of ribosomal 60S Variable expression of this gene in colorectal cancers compared to adjacent normal tissues has been observed, although no correlation between the level of expression and the severity of the disease has been found.
OLFM4	found to be selectively expressed in inflammed colonic epithelium. This gene encodes a member of the olfactomedin family. The encoded protein is an antiapoptotic factor that promotes tumor growth and is an extracellular matrix glycoprotein that facilitates cell adhesion.
RPS18	ribosomal protein that is a component of the 40S subunit.
ITGB4	Integrins mediate cell-matrix or cell-cell adhesion, and transduced signals that regulate gene expression and cell growth. This gene encodes the integrin beta 4 subunit, a receptor for the laminins. This subunit tends to associate with alpha 6 subunit and is likely to play a pivotal role in the biology of invasive carcinoma.
RPL13	component of the 60S subunit. The protein belongs to the L13E family of ribosomal proteins. It is located in the cytoplasm. This gene is expressed at significantly higher levels in benign breast lesions than in breast carcinomas.
AHNAK	The encoded protein may play a role in such diverse processes as blood-brain barrier formation, cell structure and migration, cardiac calcium channel regulation, and tumor metastasis.
GNB2L1	Involved in several processes, including positive regulation of hydrolase activity; regulation of cellular protein metabolic process; and regulation of signal transduction. Component of the 40S ribosomal subunit involved in translational repression	Modulates IGF1R-dependent integrin signaling and promotes cell spreading and contact with the extracellular matrix. Promotes apoptosis by increasing oligomerization of BAX and disrupting the interaction of BAX with the anti-apoptotic factor BCL2L
YWHAZ	belongs to the 14-3-3 family of proteins which mediate signal transduction by binding to phosphoserine-containing proteins. This highly conserved protein family is found in both plants and mammals, and this protein is 99% identical to the mouse, rat and sheep orthologs.	14.3.3 proteins are a group of highly conserved proteins that are involved in many vital cellular processes such as metabolism, protein trafficking, signal transduction, apoptosis and cell cycle regulation.
SAT1	involved in the regulation of the intracellular concentration of polyamines and their transport out of cells.
ITM2C	Involved in negative regulation of neuron projection development and neuron differentiation.	Negative regulator of amyloid-beta peptide production. May play a role in TNF-induced cell death and neuronal differentiation
GPI	member of the glucose phosphate isomerase protein family. In the cytoplasm, the gene product functions as a glycolytic enzyme that interconverts glucose-6-phosphate and fructose-6-phosphate. Extracellularly, the encoded protein (also referred to as neuroleukin) functions as a neurotrophic factor that promotes survival of skeletal motor neurons and sensory neurons, and as a lymphokine that induces…	Besides it's role as a glycolytic enzyme, also acts as a secreted cytokine: acts as an angiogenic factor (AMF) that stimulates endothelial cell motility
RPS4X	component of the 40S subunit
CA9	Family of zinc metalloenzymes that catalyze the reversible hydration of carbon dioxide.CA IX is a transmembrane protein and is one of only two tumor-associated carbonic anhydrase isoenzymes known. It is expressed in all clear-cell renal cell carcinoma, but is not detected in normal kidney or most other normal tissues. It may be involved in cell proliferation and transformation.
RPL11	component of the 60S subunit	It also couples ribosome biogenesis to p53/TP53 activation. As part of the 5S RNP it accumulates in the nucleoplasm and inhibits MDM2, when ribosome biogenesis is perturbed, mediating the stabilization and the activation of TP53
CKB	cytoplasmic enzyme involved in energy homeostasis.
RPS8	component of the 40S subunit. belongs to the S8E family of ribosomal proteins. It is located in the cytoplasm. Increased expression of this gene in colorectal tumors and colon polyps compared to matched normal colonic mucosa has been observed.
IGFBP3	member of the insulin-like growth factor binding protein (IGFBP) family	exhibits IGF-independent antiproliferative and apoptotic effects mediated by its receptor TMEM219/IGFBP-3R.
MYH14	Myosins are actin-dependent motor proteins with diverse functions including regulation of cytokinesis, cell motility, and cell polarity.	Cellular myosin that appears to play a role in cytokinesis, cell shape, and specialized functions such as secretion and capping.
APLP2	encodes amyloid precursor- like protein 2 (APLP2), which is a member of the APP (amyloid precursor protein) family	May play a role in the regulation of hemostasis. The soluble form may have inhibitory properties towards coagulation factors.
TMBIM6	Enables endoribonuclease inhibitor activity and ubiquitin protein ligase binding activity. Involved in several processes, including negative regulation of RNA metabolic process; negative regulation of intrinsic apoptotic signaling pathway; and response to L-glutamate. Acts upstream of or within negative regulation of calcium ion transport into cytosol. Located in endoplasmic reticulum membrane an…	Suppressor of apoptosis
HSPA8	member of the heat shock protein 70 family, w	Plays a pivotal role in the protein quality control system, ensuring the correct folding of proteins, the re-folding of misfolded proteins and controlling the targeting of proteins for subsequent degradation
HLA-B	Antigen-presenting major histocompatibility complex class I (MHCI) molecule. In complex with B2M/beta 2 microglobulin displays primarily viral and tumor-derived peptides on antigen-presenting cells for recognition by alpha-beta T cell receptor (TCR) on HLA-B-restricted CD8-positive T cells, guiding antigen-specific T cell immune response to eliminate infected or transformed cells
RPL37A	component of the 60S subunit.
ACTN4	Alpha actinin is an actin-binding protein with multiple roles in different cell types.	robably involved in vesicular trafficking via its association with the CART complex
CFL1	polymerize and depolymerize F-actin and G-actin in a pH-dependent manner.	Plays a role in the regulation of cell morphology and cytoskeletal organization in epithelial cells
ATP1B1	family of Na+/K+ and H+/K+ ATPases beta chain proteins, and to the subfamily of Na+/K+ -ATPases	Plays a role in innate immunity by enhancing virus-triggered induction of interferons (IFNs) and interferon stimulated genes (ISGs).
UCA1	produces a long non-coding RNA that was found to be upregulated in bladder cancer and plays a regulatory role in cell proliferation.	Diseases associated with UCA1 include Glandular Cystitis and Bladder Adenocarcinoma. Among its related pathways are ncRNAs involved in STAT3 signaling in hepatocellular carcinoma.
FAT1	ortholog of the Drosophila fat gene, which encodes a tumor suppressor essential for controlling cell proliferation during Drosophila development.	role for cellular polarization, directed cell migration and modulating cell-cell contact
LGALS3	member of the galectin family of carbohydrate binding proteins. plays a role in numerous cellular functions including apoptosis, innate immunity, cell adhesion and T-cell regulation. The protein exhibits antimicrobial activity against bacteria and fungi.	Galactose-specific lectin which binds IgE. Involved in acute inflammatory responses including neutrophil activation and adhesion, chemoattraction of monocytes macrophages, opsonization of apoptotic neutrophils, and activation of mast cells.
HNRNPA1	family of ubiquitously expressed heterogeneous nuclear ribonucleoproteins (hnRNPs), which are RNA-binding proteins that associate with pre-mRNAs in the nucleus and influence pre-mRNA processing, as well as other aspects of mRNA metabolism and transport
EZR	intermediate between the plasma membrane and the actin cytoskeleton. This protein plays a key role in cell surface structure adhesion, migration and organization, and it has been implicated in various human cancers.	In epithelial cells, required for the formation of microvilli and membrane ruffles on the apical pole.
MUC12	integral membrane glycoprotein that is a member of the mucin family. essential role in forming protective mucous barriers on epithelial surfaces and have been implicated in epithelial renewal and differentiation. These glycoproteins also play a role in intracellular signaling. This protein is expressed on the apical membrane surface of epithelial cells that line the mucosal surfaces of many diffe…
HSPG2	perlecan protein, which consists of a core protein to which three long chains of glycosaminoglycans. Perlecan is a key component of the vascular extracellular matrix, where it helps to maintain the endothelial barrier function.	Endorepellin in an anti-angiogenic and anti-tumor peptide that inhibits endothelial cell migration, collagen-induced endothelial tube morphogenesis and blood vessel growth in the chorioallantoic membrane. Blocks endothelial cell adhesion to fibronectin and type I collagen. Anti-tumor agent in neovascularization.
RPS17	component of the 40S subunit
MALAT1	precursor transcript from which a long non-coding RNA is derived by RNase P cleavage of a tRNA-like small ncRNA (known as mascRNA) from its 3' end.It may act as a transcriptional regulator for numerous genes, including some genes involved in cancer metastasis and cell migration, and it is involved in cell cycle regulation. Its upregulation in multiple cancerous tissues has been associated with th…
ERO1A	Enables oxidoreductase activity. Involved in chaperone cofactor-dependent protein refolding.	Required for the proper folding of immunoglobulins
TPM4	member of the tropomyosin family of actin-binding proteins involved in the contractile system of striated and smooth muscles and the cytoskeleton of non-muscle cells.	In non-muscle cells is implicated in stabilizing cytoskeleton actin filaments

## Sheet: Panther top100
Supplementary file 1. PANTHER GENE LIST - molecular function details on the 3 most represented hits among the top100 most abundant transcripts in the samples
colors of the categories reported are the same indicated in pie chart beside.
details of results related to "binding (GO:0005488)"
Gene ID	mapped ID	Gene name orthologs	Panther family/subfamily	Panther protein class
HUMAN|HGNC=10332|UniProtKB=P39023	RPL3	60S ribosomal protein L3;RPL3;PTN002478489;orthologs	60S RIBOSOMAL PROTEIN L3 (PTHR11363:SF4)	ribosomal protein(PC00202)
HUMAN|HGNC=12468|UniProtKB=P0CG48	UBC	Polyubiquitin-C;UBC;PTN002472742;orthologs	POLYUBIQUITIN-C (PTHR10666:SF458)
HUMAN|HGNC=4399|UniProtKB=P63244	GNB2L1	Receptor of activated protein C kinase 1;RACK1;PTN002500490;orthologs	RECEPTOR OF ACTIVATED PROTEIN C KINASE 1 (PTHR19868:SF0)
HUMAN|HGNC=16952|UniProtKB=Q9H3M7	TXNIP	Thioredoxin-interacting protein;TXNIP;PTN002476965;orthologs	THIOREDOXIN-INTERACTING PROTEIN (PTHR11188:SF14)	ubiquitin-protein ligase(PC00234)
HUMAN|HGNC=5253|UniProtKB=P07900	HSP90AA1	Heat shock protein HSP 90-alpha;HSP90AA1;PTN002479785;orthologs	HEAT SHOCK PROTEIN HSP 90-ALPHA (PTHR11528:SF87)	Hsp90 family chaperone(PC00028)
HUMAN|HGNC=10304|UniProtKB=P40429	RPL13A	60S ribosomal protein L13a;RPL13A;PTN002480069;orthologs	60S RIBOSOMAL PROTEIN L13A (PTHR11545:SF30)	ribosomal protein(PC00202)
HUMAN|HGNC=11879|UniProtKB=P63313	TMSB10	Thymosin beta-10;TMSB10;PTN002485911;orthologs	THYMOSIN BETA-10 (PTHR12021:SF10)	actin or actin-binding cytoskeletal protein(PC00041)
HUMAN|HGNC=3189|UniProtKB=P68104	EEF1A1	Elongation factor 1-alpha 1;EEF1A1;PTN002508376;orthologs	ELONGATION FACTOR 1-ALPHA 1-RELATED (PTHR23115:SF222)	translation factor(PC00223)
HUMAN|HGNC=6158|UniProtKB=P16144	ITGB4	Integrin beta-4;ITGB4;PTN002467832;orthologs	INTEGRIN BETA-4 (PTHR10082:SF42)	integrin(PC00126)
HUMAN|HGNC=10302|UniProtKB=P30050	RPL12	60S ribosomal protein L12;RPL12;PTN002481455;orthologs	60S RIBOSOMAL PROTEIN L12 (PTHR11661:SF21)	ribosomal protein(PC00202)
HUMAN|HGNC=10371|UniProtKB=P05388	RPLP0	60S acidic ribosomal protein P0;RPLP0;PTN002501445;orthologs	60S ACIDIC RIBOSOMAL PROTEIN P0-RELATED (PTHR45699:SF1)	ribosomal protein(PC00202)
HUMAN|HGNC=12691|UniProtKB=P15311	EZR	Ezrin;EZR;PTN002510853;orthologs	EZRIN (PTHR23281:SF13)	actin or actin-binding cytoskeletal protein(PC00041)
HUMAN|HGNC=10368|UniProtKB=P62917	RPL8	60S ribosomal protein L8;RPL8;PTN002492126;orthologs	60S RIBOSOMAL PROTEIN L8 (PTHR13691:SF16)	ribosomal protein(PC00202)
HUMAN|HGNC=4933|UniProtKB=P10321	HLA-C	HLA class I histocompatibility antigen, C alpha chain;HLA-C;PTN002497601;orthologs	HLA CLASS I HISTOCOMPATIBILITY ANTIGEN, C ALPHA CHAIN (PTHR16675:SF252)	major histocompatibility complex protein(PC00149)
HUMAN|HGNC=6563|UniProtKB=P17931	LGALS3	Galectin-3;LGALS3;PTN002478099;orthologs	GALECTIN-3 (PTHR11346:SF26)	extracellular matrix protein(PC00102)
HUMAN|HGNC=12013|UniProtKB=P67936	TPM4	Tropomyosin alpha-4 chain;TPM4;PTN002499328;orthologs	TROPOMYOSIN ALPHA-4 CHAIN (PTHR19269:SF70)	actin binding motor protein(PC00040)
HUMAN|HGNC=5241|UniProtKB=P11142	HSPA8	Heat shock cognate 71 kDa protein;HSPA8;PTN002500137;orthologs	HEAT SHOCK COGNATE 71 KDA PROTEIN (PTHR19375:SF379)	Hsp70 family chaperone(PC00027)
HUMAN|HGNC=10353|UniProtKB=P36578	RPL4	60S ribosomal protein L4;RPL4;PTN002500281;orthologs	60S RIBOSOMAL PROTEIN L4 (PTHR19431:SF5)	ribosomal protein(PC00202)
HUMAN|HGNC=12022|UniProtKB=P13693	TPT1	Translationally-controlled tumor protein;TPT1;PTN002485615;orthologs	TPT1-LIKE PROTEIN-RELATED (PTHR11991:SF9)	non-motor microtubule binding protein(PC00166)
HUMAN|HGNC=10303|UniProtKB=P26373	RPL13	60S ribosomal protein L13;RPL13;PTN002482390;orthologs	60S RIBOSOMAL PROTEIN L13 (PTHR11722:SF4)	ribosomal protein(PC00202)
HUMAN|HGNC=914|UniProtKB=P61769	B2M	Beta-2-microglobulin;B2M;PTN002500603;orthologs	BETA-2-MICROGLOBULIN (PTHR19944:SF62)	major histocompatibility complex protein(PC00149)
HUMAN|HGNC=4458|UniProtKB=P06744	GPI	Glucose-6-phosphate isomerase;GPI;PTN002479299;orthologs	GLUCOSE-6-PHOSPHATE ISOMERASE (PTHR11469:SF1)	isomerase(PC00135)
HUMAN|HGNC=620|UniProtKB=P05067	APP	Amyloid-beta precursor protein;APP;PTN002508173;orthologs	AMYLOID-BETA PRECURSOR PROTEIN (PTHR23103:SF7)	protease inhibitor(PC00191)
HUMAN|HGNC=8896|UniProtKB=P00558	PGK1	Phosphoglycerate kinase 1;PGK1;PTN002478684;orthologs	PHOSPHOGLYCERATE KINASE 1 (PTHR11406:SF14)	carbohydrate kinase(PC00065)
HUMAN|HGNC=1455|UniProtKB=P27797	CALR	Calreticulin;CALR;PTN002476315;orthologs	CALRETICULIN (PTHR11073:SF16)	chaperone(PC00072)
HUMAN|HGNC=537|UniProtKB=P07355	ANXA2	Annexin A2;ANXA2;PTN002471140;orthologs	ANNEXIN A2-RELATED (PTHR10502:SF18)	calcium-binding protein(PC00060)
HUMAN|HGNC=4932|UniProtKB=P01889	HLA-B	HLA class I histocompatibility antigen, B alpha chain;HLA-B;PTN002497606;orthologs	HLA CLASS I HISTOCOMPATIBILITY ANTIGEN, B ALPHA CHAIN (PTHR16675:SF270)	major histocompatibility complex protein(PC00149)
HUMAN|HGNC=30142|UniProtKB=Q99988	GDF15	Growth/differentiation factor 15;GDF15;PTN002483794;orthologs	GROWTH/DIFFERENTIATION FACTOR 15 (PTHR11848:SF78)	growth factor(PC00112)
HUMAN|HGNC=4027|UniProtKB=Q14802	FXYD3	FXYD domain-containing ion transport regulator 3;FXYD3;PTN002493859;orthologs	FXYD DOMAIN-CONTAINING ION TRANSPORT REGULATOR 3 (PTHR14132:SF11)	primary active transporter(PC00068)
HUMAN|HGNC=10348|UniProtKB=P61513	RPL37A	60S ribosomal protein L37a;RPL37A;PTN008298531;orthologs	60S RIBOSOMAL PROTEIN L37A (PTHR48160:SF1)
details of results related to "catalytic activity (GO:0003824)"
Gene ID	mapped ID	Gene name orthologs	Panther family/subfamily	Panther protein class
HUMAN|HGNC=3350|UniProtKB=P06733	ENO1	Alpha-enolase;ENO1;PTN002484267;orthologs	ALPHA-ENOLASE (PTHR11902:SF12)	lyase(PC00144)
HUMAN|HGNC=3189|UniProtKB=P68104	EEF1A1	Elongation factor 1-alpha 1;EEF1A1;PTN002508376;orthologs	ELONGATION FACTOR 1-ALPHA 1-RELATED (PTHR23115:SF222)	translation factor(PC00223)
HUMAN|HGNC=13280|UniProtKB=Q96HE7	ERO1A	ERO1-like protein alpha;ERO1A;PTN002489101;orthologs	ERO1-LIKE PROTEIN ALPHA (PTHR12613:SF1)	oxidoreductase(PC00176)
HUMAN|HGNC=1991|UniProtKB=P12277	CKB	Creatine kinase B-type;CKB;PTN002480088;orthologs	CREATINE KINASE B-TYPE (PTHR11547:SF23)	amino acid kinase(PC00045)
HUMAN|HGNC=1383|UniProtKB=Q16790	CA9	Carbonic anhydrase 9;CA9;PTN002498559;orthologs	CARBONIC ANHYDRASE 9 (PTHR18952:SF18)	dehydratase(PC00091)
HUMAN|HGNC=5241|UniProtKB=P11142	HSPA8	Heat shock cognate 71 kDa protein;HSPA8;PTN002500137;orthologs	HEAT SHOCK COGNATE 71 KDA PROTEIN (PTHR19375:SF379)	Hsp70 family chaperone(PC00027)
HUMAN|HGNC=4458|UniProtKB=P06744	GPI	Glucose-6-phosphate isomerase;GPI;PTN002479299;orthologs	GLUCOSE-6-PHOSPHATE ISOMERASE (PTHR11469:SF1)	isomerase(PC00135)
HUMAN|HGNC=8896|UniProtKB=P00558	PGK1	Phosphoglycerate kinase 1;PGK1;PTN002478684;orthologs	PHOSPHOGLYCERATE KINASE 1 (PTHR11406:SF14)	carbohydrate kinase(PC00065)
HUMAN|HGNC=12009|UniProtKB=P60174	TPI1	Triosephosphate isomerase;TPI1;PTN002501424;orthologs	TRIOSEPHOSPHATE ISOMERASE (PTHR21139:SF24)	isomerase(PC00135)
HUMAN|HGNC=799|UniProtKB=P05023	ATP1A1	Sodium/potassium-transporting ATPase subunit alpha-1;ATP1A1;PTN002535060;orthologs	SODIUM/POTASSIUM-TRANSPORTING ATPASE SUBUNIT ALPHA-1 (PTHR43294:SF9)	primary active transporter(PC00068)
HUMAN|HGNC=1938|UniProtKB=Q9Y259	CKB	Choline/ethanolamine kinase;CHKB;PTN002503301;orthologs	CHOLINE/ETHANOLAMINE KINASE (PTHR22603:SF35)	kinase(PC00137)
HUMAN|HGNC=3214|UniProtKB=P13639	EEF2	Elongation factor 2;EEF2;PTN002534025;orthologs	ELONGATION FACTOR 2 (PTHR42908:SF35)	translation elongation factor(PC00222)
HUMAN|HGNC=414|UniProtKB=P04075	ALDOA	Fructose-bisphosphate aldolase A;ALDOA;PTN002481113;orthologs	FRUCTOSE-BISPHOSPHATE ALDOLASE A (PTHR11627:SF1)	aldolase(PC00044)
HUMAN|HGNC=8548|UniProtKB=P07237	P4HB	Protein disulfide-isomerase;P4HB;PTN002498183;orthologs	PROTEIN DISULFIDE-ISOMERASE (PTHR18929:SF101)	chaperone(PC00072)
HUMAN|HGNC=9021|UniProtKB=P14618	PKM	Pyruvate kinase PKM;PKM;PTN002483428;orthologs	PYRUVATE KINASE PKM (PTHR11817:SF15)	kinase(PC00137)
HUMAN|HGNC=10540|UniProtKB=P21673	SAT1	Diamine acetyltransferase 1;SAT1;PTN002471477;orthologs	DIAMINE ACETYLTRANSFERASE 1 (PTHR10545:SF36)	acetyltransferase(PC00038)
HUMAN|HGNC=10993|UniProtKB=Q9H2B4	SAT1	Sulfate anion transporter 1;SLC26A1;PTN002483396;orthologs	SULFATE ANION TRANSPORTER 1 (PTHR11814:SF31)	transporter(PC00227)
details of results related to "structural molecule activity (GO:0005198)"
Gene ID	mapped ID	Gene name orthologs	Panther family/subfamily	Panther protein class
HUMAN|HGNC=10332|UniProtKB=P39023	RPL3	60S ribosomal protein L3;RPL3;PTN002478489;orthologs	60S RIBOSOMAL PROTEIN L3 (PTHR11363:SF4)	ribosomal protein(PC00202)
HUMAN|HGNC=10441|UniProtKB=P62241	RPS8	40S ribosomal protein S8;RPS8;PTN002470547;orthologs	40S RIBOSOMAL PROTEIN S8 (PTHR10394:SF12)	ribosomal protein(PC00202)
HUMAN|HGNC=10304|UniProtKB=P40429	RPL13A	60S ribosomal protein L13a;RPL13A;PTN002480069;orthologs	60S RIBOSOMAL PROTEIN L13A (PTHR11545:SF30)	ribosomal protein(PC00202)
HUMAN|HGNC=10302|UniProtKB=P30050	RPL12	60S ribosomal protein L12;RPL12;PTN002481455;orthologs	60S RIBOSOMAL PROTEIN L12 (PTHR11661:SF21)	ribosomal protein(PC00202)
HUMAN|HGNC=10371|UniProtKB=P05388	RPLP0	60S acidic ribosomal protein P0;RPLP0;PTN002501445;orthologs	60S ACIDIC RIBOSOMAL PROTEIN P0-RELATED (PTHR45699:SF1)	ribosomal protein(PC00202)
HUMAN|HGNC=10368|UniProtKB=P62917	RPL8	60S ribosomal protein L8;RPL8;PTN002492126;orthologs	60S RIBOSOMAL PROTEIN L8 (PTHR13691:SF16)	ribosomal protein(PC00202)
HUMAN|HGNC=10384|UniProtKB=P62280	RPS11	40S ribosomal protein S11;RPS11;PTN002473361;orthologs	40S RIBOSOMAL PROTEIN S11 (PTHR10744:SF9)	ribosomal protein(PC00202)
HUMAN|HGNC=10353|UniProtKB=P36578	RPL4	60S ribosomal protein L4;RPL4;PTN002500281;orthologs	60S RIBOSOMAL PROTEIN L4 (PTHR19431:SF5)	ribosomal protein(PC00202)
HUMAN|HGNC=10303|UniProtKB=P26373	RPL13	60S ribosomal protein L13;RPL13;PTN002482390;orthologs	60S RIBOSOMAL PROTEIN L13 (PTHR11722:SF4)	ribosomal protein(PC00202)
HUMAN|HGNC=10420|UniProtKB=P23396	RPS3	40S ribosomal protein S3;RPS3;PTN002482877;orthologs	40S RIBOSOMAL PROTEIN S3 (PTHR11760:SF36)	ribosomal protein(PC00202)
HUMAN|HGNC=10329|UniProtKB=P46776	RPL27A	60S ribosomal protein L27a;RPL27A;PTN002482382;orthologs	60S RIBOSOMAL PROTEIN L27A (PTHR11721:SF27)	ribosomal protein(PC00202)
HUMAN|HGNC=10327|UniProtKB=P61254	RPL26	60S ribosomal protein L26;RPL26;PTN002476739;orthologs	60S RIBOSOMAL PROTEIN L26 (PTHR11143:SF11)	ribosomal protein(PC00202)
HUMAN|HGNC=10301|UniProtKB=P62913	RPL11	60S ribosomal protein L11;RPL11;PTN002485622;orthologs	60S RIBOSOMAL PROTEIN L11 (PTHR11994:SF23)	ribosomal protein(PC00202)
HUMAN|HGNC=10424|UniProtKB=P62701	RPS4X	40S ribosomal protein S4, X isoform;RPS4X;PTN002480468;orthologs	40S RIBOSOMAL PROTEIN S4, X ISOFORM (PTHR11581:SF35)	ribosomal protein(PC00202)
HUMAN|HGNC=10404|UniProtKB=P15880	RPS2	40S ribosomal protein S2;RPS2;PTN002492411;orthologs	40S RIBOSOMAL PROTEIN S2 (PTHR13718:SF93)	ribosomal protein(PC00202)
PANTHER GENE LIST - Biological Process details on the 3 most represented hits among the top100 most abundant transcripts in the samples
colors of the categories reported are the same indicated in pie chart beside.
details of results related to "cellular process (GO:0009987)"
Gene ID	mapped ID	Gene name orthologs	Panther family/subfamily	Panther protein class
HUMAN|HGNC=10332|UniProtKB=P39023	RPL3	60S ribosomal protein L3;RPL3;PTN002478489;orthologs	60S RIBOSOMAL PROTEIN L3 (PTHR11363:SF4)	ribosomal protein(PC00202)
HUMAN|HGNC=10441|UniProtKB=P62241	RPS8	40S ribosomal protein S8;RPS8;PTN002470547;orthologs	40S RIBOSOMAL PROTEIN S8 (PTHR10394:SF12)	ribosomal protein(PC00202)
HUMAN|HGNC=3350|UniProtKB=P06733	ENO1	Alpha-enolase;ENO1;PTN002484267;orthologs	ALPHA-ENOLASE (PTHR11902:SF12)	lyase(PC00144)
HUMAN|HGNC=12468|UniProtKB=P0CG48	UBC	Polyubiquitin-C;UBC;PTN002472742;orthologs	POLYUBIQUITIN-C (PTHR10666:SF458)
HUMAN|HGNC=4399|UniProtKB=P63244	GNB2L1	Receptor of activated protein C kinase 1;RACK1;PTN002500490;orthologs	RECEPTOR OF ACTIVATED PROTEIN C KINASE 1 (PTHR19868:SF0)
HUMAN|HGNC=598|UniProtKB=Q06481	APLP2	Amyloid-like protein 2;APLP2;PTN002508169;orthologs	AMYLOID-LIKE PROTEIN 2 (PTHR23103:SF14)	protease inhibitor(PC00191)
HUMAN|HGNC=7679|UniProtKB=Q92597	NDRG1	Protein NDRG1;NDRG1;PTN002475806;orthologs	PROTEIN NDRG1 (PTHR11034:SF18)	serine protease(PC00203)
HUMAN|HGNC=12855|UniProtKB=P63104	YWHAZ	14-3-3 protein zeta/delta;YWHAZ;PTN002497946;orthologs	14-3-3 PROTEIN ZETA/DELTA (PTHR18860:SF7)	scaffold/adaptor protein(PC00226)
HUMAN|HGNC=13447|UniProtKB=Q9H2H9	SAT1	Sodium-coupled neutral amino acid transporter 1;SLC38A1;PTN002505919;orthologs	SODIUM-COUPLED NEUTRAL AMINO ACID TRANSPORTER 1 (PTHR22950:SF184)	amino acid transporter(PC00046)
HUMAN|HGNC=5253|UniProtKB=P07900	HSP90AA1	Heat shock protein HSP 90-alpha;HSP90AA1;PTN002479785;orthologs	HEAT SHOCK PROTEIN HSP 90-ALPHA (PTHR11528:SF87)	Hsp90 family chaperone(PC00028)
HUMAN|HGNC=17190|UniProtKB=Q6UX06	OLFM4	Olfactomedin-4;OLFM4;PTN002509189;orthologs	OLFACTOMEDIN-4 (PTHR23192:SF7)	structural protein(PC00211)
HUMAN|HGNC=10304|UniProtKB=P40429	RPL13A	60S ribosomal protein L13a;RPL13A;PTN002480069;orthologs	60S RIBOSOMAL PROTEIN L13A (PTHR11545:SF30)	ribosomal protein(PC00202)
HUMAN|HGNC=11879|UniProtKB=P63313	TMSB10	Thymosin beta-10;TMSB10;PTN002485911;orthologs	THYMOSIN BETA-10 (PTHR12021:SF10)	actin or actin-binding cytoskeletal protein(PC00041)
HUMAN|HGNC=3189|UniProtKB=P68104	EEF1A1	Elongation factor 1-alpha 1;EEF1A1;PTN002508376;orthologs	ELONGATION FACTOR 1-ALPHA 1-RELATED (PTHR23115:SF222)	translation factor(PC00223)
HUMAN|HGNC=6158|UniProtKB=P16144	ITGB4	Integrin beta-4;ITGB4;PTN002467832;orthologs	INTEGRIN BETA-4 (PTHR10082:SF42)	integrin(PC00126)
HUMAN|HGNC=10302|UniProtKB=P30050	RPL12	60S ribosomal protein L12;RPL12;PTN002481455;orthologs	60S RIBOSOMAL PROTEIN L12 (PTHR11661:SF21)	ribosomal protein(PC00202)
HUMAN|HGNC=3213|UniProtKB=P26641	EEF1G	Elongation factor 1-gamma;EEF1G;PTN002540804;orthologs	ELONGATION FACTOR 1-GAMMA (PTHR43986:SF4)
HUMAN|HGNC=10371|UniProtKB=P05388	RPLP0	60S acidic ribosomal protein P0;RPLP0;PTN002501445;orthologs	60S ACIDIC RIBOSOMAL PROTEIN P0-RELATED (PTHR45699:SF1)	ribosomal protein(PC00202)
HUMAN|HGNC=13280|UniProtKB=Q96HE7	ERO1A	ERO1-like protein alpha;ERO1A;PTN002489101;orthologs	ERO1-LIKE PROTEIN ALPHA (PTHR12613:SF1)	oxidoreductase(PC00176)
HUMAN|HGNC=1991|UniProtKB=P12277	CKB	Creatine kinase B-type;CKB;PTN002480088;orthologs	CREATINE KINASE B-TYPE (PTHR11547:SF23)	amino acid kinase(PC00045)
HUMAN|HGNC=12691|UniProtKB=P15311	EZR	Ezrin;EZR;PTN002510853;orthologs	EZRIN (PTHR23281:SF13)	actin or actin-binding cytoskeletal protein(PC00041)
HUMAN|HGNC=10368|UniProtKB=P62917	RPL8	60S ribosomal protein L8;RPL8;PTN002492126;orthologs	60S RIBOSOMAL PROTEIN L8 (PTHR13691:SF16)	ribosomal protein(PC00202)
HUMAN|HGNC=4933|UniProtKB=P10321	HLA-C	HLA class I histocompatibility antigen, C alpha chain;HLA-C;PTN002497601;orthologs	HLA CLASS I HISTOCOMPATIBILITY ANTIGEN, C ALPHA CHAIN (PTHR16675:SF252)	major histocompatibility complex protein(PC00149)
HUMAN|HGNC=6563|UniProtKB=P17931	LGALS3	Galectin-3;LGALS3;PTN002478099;orthologs	GALECTIN-3 (PTHR11346:SF26)	extracellular matrix protein(PC00102)
HUMAN|HGNC=12013|UniProtKB=P67936	TPM4	Tropomyosin alpha-4 chain;TPM4;PTN002499328;orthologs	TROPOMYOSIN ALPHA-4 CHAIN (PTHR19269:SF70)	actin binding motor protein(PC00040)
HUMAN|HGNC=5241|UniProtKB=P11142	HSPA8	Heat shock cognate 71 kDa protein;HSPA8;PTN002500137;orthologs	HEAT SHOCK COGNATE 71 KDA PROTEIN (PTHR19375:SF379)	Hsp70 family chaperone(PC00027)
HUMAN|HGNC=914|UniProtKB=P61769	B2M	Beta-2-microglobulin;B2M;PTN002500603;orthologs	BETA-2-MICROGLOBULIN (PTHR19944:SF62)	major histocompatibility complex protein(PC00149)
HUMAN|HGNC=347|UniProtKB=Q09666	AHNAK	Neuroblast differentiation-associated protein AHNAK;AHNAK;PTN002511540;orthologs	NEUROBLAST DIFFERENTIATION-ASSOCIATED PROTEIN AHNAK (PTHR23348:SF41)
HUMAN|HGNC=4458|UniProtKB=P06744	GPI	Glucose-6-phosphate isomerase;GPI;PTN002479299;orthologs	GLUCOSE-6-PHOSPHATE ISOMERASE (PTHR11469:SF1)	isomerase(PC00135)
HUMAN|HGNC=620|UniProtKB=P05067	APP	Amyloid-beta precursor protein;APP;PTN002508173;orthologs	AMYLOID-BETA PRECURSOR PROTEIN (PTHR23103:SF7)	protease inhibitor(PC00191)
details of results related to "biological regulation (GO:0065007)"
Gene ID	mapped ID	Gene name orthologs	Panther family/subfamily	Panther protein class
HUMAN|HGNC=4399|UniProtKB=P63244	GNB2L1	Receptor of activated protein C kinase 1;RACK1;PTN002500490;orthologs	RECEPTOR OF ACTIVATED PROTEIN C KINASE 1 (PTHR19868:SF0)
HUMAN|HGNC=7679|UniProtKB=Q92597	NDRG1	Protein NDRG1;NDRG1;PTN002475806;orthologs	PROTEIN NDRG1 (PTHR11034:SF18)	serine protease(PC00203)
HUMAN|HGNC=12855|UniProtKB=P63104	YWHAZ	14-3-3 protein zeta/delta;YWHAZ;PTN002497946;orthologs	14-3-3 PROTEIN ZETA/DELTA (PTHR18860:SF7)	scaffold/adaptor protein(PC00226)
HUMAN|HGNC=5253|UniProtKB=P07900	HSP90AA1	Heat shock protein HSP 90-alpha;HSP90AA1;PTN002479785;orthologs	HEAT SHOCK PROTEIN HSP 90-ALPHA (PTHR11528:SF87)	Hsp90 family chaperone(PC00028)
HUMAN|HGNC=17190|UniProtKB=Q6UX06	OLFM4	Olfactomedin-4;OLFM4;PTN002509189;orthologs	OLFACTOMEDIN-4 (PTHR23192:SF7)	structural protein(PC00211)
HUMAN|HGNC=11757|UniProtKB=Q07654	TFF3	Trefoil factor 3;TFF3;PTN002492903;orthologs	TREFOIL FACTOR 3 (PTHR13826:SF16)	intercellular signal molecule(PC00207)
HUMAN|HGNC=10304|UniProtKB=P40429	RPL13A	60S ribosomal protein L13a;RPL13A;PTN002480069;orthologs	60S RIBOSOMAL PROTEIN L13A (PTHR11545:SF30)	ribosomal protein(PC00202)
HUMAN|HGNC=11879|UniProtKB=P63313	TMSB10	Thymosin beta-10;TMSB10;PTN002485911;orthologs	THYMOSIN BETA-10 (PTHR12021:SF10)	actin or actin-binding cytoskeletal protein(PC00041)
HUMAN|HGNC=6158|UniProtKB=P16144	ITGB4	Integrin beta-4;ITGB4;PTN002467832;orthologs	INTEGRIN BETA-4 (PTHR10082:SF42)	integrin(PC00126)
HUMAN|HGNC=12691|UniProtKB=P15311	EZR	Ezrin;EZR;PTN002510853;orthologs	EZRIN (PTHR23281:SF13)	actin or actin-binding cytoskeletal protein(PC00041)
HUMAN|HGNC=4933|UniProtKB=P10321	HLA-C	HLA class I histocompatibility antigen, C alpha chain;HLA-C;PTN002497601;orthologs	HLA CLASS I HISTOCOMPATIBILITY ANTIGEN, C ALPHA CHAIN (PTHR16675:SF252)	major histocompatibility complex protein(PC00149)
HUMAN|HGNC=6563|UniProtKB=P17931	LGALS3	Galectin-3;LGALS3;PTN002478099;orthologs	GALECTIN-3 (PTHR11346:SF26)	extracellular matrix protein(PC00102)
HUMAN|HGNC=914|UniProtKB=P61769	B2M	Beta-2-microglobulin;B2M;PTN002500603;orthologs	BETA-2-MICROGLOBULIN (PTHR19944:SF62)	major histocompatibility complex protein(PC00149)
HUMAN|HGNC=347|UniProtKB=Q09666	AHNAK	Neuroblast differentiation-associated protein AHNAK;AHNAK;PTN002511540;orthologs	NEUROBLAST DIFFERENTIATION-ASSOCIATED PROTEIN AHNAK (PTHR23348:SF41)
HUMAN|HGNC=10420|UniProtKB=P23396	RPS3	40S ribosomal protein S3;RPS3;PTN002482877;orthologs	40S RIBOSOMAL PROTEIN S3 (PTHR11760:SF36)	ribosomal protein(PC00202)
HUMAN|HGNC=799|UniProtKB=P05023	ATP1A1	Sodium/potassium-transporting ATPase subunit alpha-1;ATP1A1;PTN002535060;orthologs	SODIUM/POTASSIUM-TRANSPORTING ATPASE SUBUNIT ALPHA-1 (PTHR43294:SF9)	primary active transporter(PC00068)
HUMAN|HGNC=17586|UniProtKB=Q9NZJ7	PSAP	Mitochondrial carrier homolog 1;MTCH1;PTN002473581;orthologs	MITOCHONDRIAL CARRIER HOMOLOG 1 (PTHR10780:SF3)	mitochondrial carrier protein(PC00158)
HUMAN|HGNC=4932|UniProtKB=P01889	HLA-B	HLA class I histocompatibility antigen, B alpha chain;HLA-B;PTN002497606;orthologs	HLA CLASS I HISTOCOMPATIBILITY ANTIGEN, B ALPHA CHAIN (PTHR16675:SF270)	major histocompatibility complex protein(PC00149)
HUMAN|HGNC=30142|UniProtKB=Q99988	GDF15	Growth/differentiation factor 15;GDF15;PTN002483794;orthologs	GROWTH/DIFFERENTIATION FACTOR 15 (PTHR11848:SF78)	growth factor(PC00112)
HUMAN|HGNC=4027|UniProtKB=Q14802	FXYD3	FXYD domain-containing ion transport regulator 3;FXYD3;PTN002493859;orthologs	FXYD DOMAIN-CONTAINING ION TRANSPORT REGULATOR 3 (PTHR14132:SF11)	primary active transporter(PC00068)
HUMAN|HGNC=3153|UniProtKB=Q16610	ECM1	Extracellular matrix protein 1;ECM1;PTN002497656;orthologs	EXTRACELLULAR MATRIX PROTEIN 1 (PTHR16776:SF3)
HUMAN|HGNC=804|UniProtKB=P05026	ATP1B1	Sodium/potassium-transporting ATPase subunit beta-1;ATP1B1;PTN002479681;orthologs	SODIUM/POTASSIUM-TRANSPORTING ATPASE SUBUNIT BETA-1 (PTHR11523:SF10)	primary active transporter(PC00068)
HUMAN|HGNC=11723|UniProtKB=P55061	TMBIM6	Bax inhibitor 1;TMBIM6;PTN002510936;orthologs	BAX INHIBITOR 1 (PTHR23291:SF122)	ion channel(PC00133)
HUMAN|HGNC=3976|UniProtKB=P02794	FTH1	Ferritin heavy chain;FTH1;PTN002478953;orthologs	FERRITIN HEAVY CHAIN (PTHR11431:SF37)	storage protein(PC00210)
HUMAN|HGNC=9623|UniProtKB=P06454	PTMA	Prothymosin alpha;PTMA;PTN002503504;orthologs	PROTHYMOSIN ALPHA (PTHR22745:SF0)
HUMAN|HGNC=3999|UniProtKB=P02792	FTL	Ferritin light chain;FTL;PTN002478947;orthologs	FERRITIN LIGHT CHAIN (PTHR11431:SF47)	storage protein(PC00210)
HUMAN|HGNC=5472|UniProtKB=P17936	IGFBP3	Insulin-like growth factor-binding protein 3;IGFBP3;PTN002480113;orthologs	INSULIN-LIKE GROWTH FACTOR-BINDING PROTEIN 3 (PTHR11551:SF3)	protease inhibitor(PC00191)
HUMAN|HGNC=4620|UniProtKB=P06396	GSN	Gelsolin;GSN;PTN002485512;orthologs	GELSOLIN (PTHR11977:SF29)	non-motor actin binding protein(PC00165)
HUMAN|HGNC=6175|UniProtKB=Q9NQX7	ITM2C	Integral membrane protein 2C;ITM2C;PTN002475207;orthologs	INTEGRAL MEMBRANE PROTEIN 2C (PTHR10962:SF5)
HUMAN|HGNC=5258|UniProtKB=P08238	HSP90AB1	Heat shock protein HSP 90-beta;HSP90AB1;PTN002479777;orthologs	HEAT SHOCK PROTEIN HSP 90-BETA (PTHR11528:SF79)	Hsp90 family chaperone(PC00028)
details of results related to "response to stimulus (GO:0050896)"
Gene ID	mapped ID	Gene name orthologs	Panther family/subfamily	Panther protein class
HUMAN|HGNC=7679|UniProtKB=Q92597	NDRG1	Protein NDRG1;NDRG1;PTN002475806;orthologs	PROTEIN NDRG1 (PTHR11034:SF18)	serine protease(PC00203)
HUMAN|HGNC=12855|UniProtKB=P63104	YWHAZ	14-3-3 protein zeta/delta;YWHAZ;PTN002497946;orthologs	14-3-3 PROTEIN ZETA/DELTA (PTHR18860:SF7)	scaffold/adaptor protein(PC00226)
HUMAN|HGNC=5253|UniProtKB=P07900	HSP90AA1	Heat shock protein HSP 90-alpha;HSP90AA1;PTN002479785;orthologs	HEAT SHOCK PROTEIN HSP 90-ALPHA (PTHR11528:SF87)	Hsp90 family chaperone(PC00028)
HUMAN|HGNC=17190|UniProtKB=Q6UX06	OLFM4	Olfactomedin-4;OLFM4;PTN002509189;orthologs	OLFACTOMEDIN-4 (PTHR23192:SF7)	structural protein(PC00211)
HUMAN|HGNC=6158|UniProtKB=P16144	ITGB4	Integrin beta-4;ITGB4;PTN002467832;orthologs	INTEGRIN BETA-4 (PTHR10082:SF42)	integrin(PC00126)
HUMAN|HGNC=4933|UniProtKB=P10321	HLA-C	HLA class I histocompatibility antigen, C alpha chain;HLA-C;PTN002497601;orthologs	HLA CLASS I HISTOCOMPATIBILITY ANTIGEN, C ALPHA CHAIN (PTHR16675:SF252)	major histocompatibility complex protein(PC00149)
HUMAN|HGNC=6563|UniProtKB=P17931	LGALS3	Galectin-3;LGALS3;PTN002478099;orthologs	GALECTIN-3 (PTHR11346:SF26)	extracellular matrix protein(PC00102)
HUMAN|HGNC=5241|UniProtKB=P11142	HSPA8	Heat shock cognate 71 kDa protein;HSPA8;PTN002500137;orthologs	HEAT SHOCK COGNATE 71 KDA PROTEIN (PTHR19375:SF379)	Hsp70 family chaperone(PC00027)
HUMAN|HGNC=914|UniProtKB=P61769	B2M	Beta-2-microglobulin;B2M;PTN002500603;orthologs	BETA-2-MICROGLOBULIN (PTHR19944:SF62)	major histocompatibility complex protein(PC00149)
HUMAN|HGNC=1455|UniProtKB=P27797	CALR	Calreticulin;CALR;PTN002476315;orthologs	CALRETICULIN (PTHR11073:SF16)	chaperone(PC00072)
HUMAN|HGNC=10420|UniProtKB=P23396	RPS3	40S ribosomal protein S3;RPS3;PTN002482877;orthologs	40S RIBOSOMAL PROTEIN S3 (PTHR11760:SF36)	ribosomal protein(PC00202)
HUMAN|HGNC=4932|UniProtKB=P01889	HLA-B	HLA class I histocompatibility antigen, B alpha chain;HLA-B;PTN002497606;orthologs	HLA CLASS I HISTOCOMPATIBILITY ANTIGEN, B ALPHA CHAIN (PTHR16675:SF270)	major histocompatibility complex protein(PC00149)
HUMAN|HGNC=30142|UniProtKB=Q99988	GDF15	Growth/differentiation factor 15;GDF15;PTN002483794;orthologs	GROWTH/DIFFERENTIATION FACTOR 15 (PTHR11848:SF78)	growth factor(PC00112)
HUMAN|HGNC=11723|UniProtKB=P55061	TMBIM6	Bax inhibitor 1;TMBIM6;PTN002510936;orthologs	BAX INHIBITOR 1 (PTHR23291:SF122)	ion channel(PC00133)
HUMAN|HGNC=12028|UniProtKB=P14625	HSP90B1	Endoplasmin;HSP90B1;PTN002479794;orthologs	ENDOPLASMIN (PTHR11528:SF96)	Hsp90 family chaperone(PC00028)
HUMAN|HGNC=5472|UniProtKB=P17936	IGFBP3	Insulin-like growth factor-binding protein 3;IGFBP3;PTN002480113;orthologs	INSULIN-LIKE GROWTH FACTOR-BINDING PROTEIN 3 (PTHR11551:SF3)	protease inhibitor(PC00191)
HUMAN|HGNC=8548|UniProtKB=P07237	P4HB	Protein disulfide-isomerase;P4HB;PTN002498183;orthologs	PROTEIN DISULFIDE-ISOMERASE (PTHR18929:SF101)	chaperone(PC00072)
HUMAN|HGNC=5258|UniProtKB=P08238	HSP90AB1	Heat shock protein HSP 90-beta;HSP90AB1;PTN002479777;orthologs	HEAT SHOCK PROTEIN HSP 90-BETA (PTHR11528:SF79)	Hsp90 family chaperone(PC00028)
HUMAN|HGNC=9021|UniProtKB=P14618	PKM	Pyruvate kinase PKM;PKM;PTN002483428;orthologs	PYRUVATE KINASE PKM (PTHR11817:SF15)	kinase(PC00137)
HUMAN|HGNC=4931|UniProtKB=P04439	HLA-A	HLA class I histocompatibility antigen, A alpha chain;HLA-A;PTN002497597;orthologs	HLA CLASS I HISTOCOMPATIBILITY ANTIGEN, A ALPHA CHAIN (PTHR16675:SF229)	major histocompatibility complex protein(PC00149)
PANTHER GENE LIST - List of pathways of interest reported among the top100 most abundant transcripts in the samples
colors of the categories reported are the same indicated in pie chart beside.
details of results related to "Apoptosis signaling pathway (P00006)"
Gene ID	mapped ID	Gene name orthologs	Panther family/subfamily	Panther protein class
HUMAN|HGNC=5241|UniProtKB=P11142	HSPA8	Heat shock cognate 71 kDa protein;HSPA8;PTN002500137;orthologs	HEAT SHOCK COGNATE 71 KDA PROTEIN (PTHR19375:SF379)	Hsp70 family chaperone(PC00027)
HUMAN|HGNC=11723|UniProtKB=P55061	TMBIM6	Bax inhibitor 1;TMBIM6;PTN002510936;orthologs	BAX INHIBITOR 1 (PTHR23291:SF122)	ion channel(PC00133)
details of results related to "Inflammation mediated by chemokine and cytokine signaling pathway (P00031)"
Gene ID	mapped ID	Gene name orthologs	Panther family/subfamily	Panther protein class
HUMAN|HGNC=7579|UniProtKB=P35579	MYH9	Myosin-9;MYH9;PTN002490807;orthologs	MYOSIN-9 (PTHR45615:SF16)	actin or actin-binding cytoskeletal protein(PC00041)
HUMAN|HGNC=132|UniProtKB=P60709	ACTB	Actin, cytoplasmic 1;ACTB;PTN002485092;orthologs	ACTIN, CYTOPLASMIC 1 (PTHR11937:SF414)	actin and actin related protein(PC00039)
HUMAN|HGNC=23212|UniProtKB=Q7Z406	MYH14	Myosin-14;MYH14;PTN002490805;orthologs	MYOSIN-14 (PTHR45615:SF31)	actin or actin-binding cytoskeletal protein(PC00041)
HUMAN|HGNC=144|UniProtKB=P63261	ACTG1	Actin, cytoplasmic 2;ACTG1;PTN002485076;orthologs	ACTIN, CYTOPLASMIC 2 (PTHR11937:SF192)	actin and actin related protein(PC00039)
details of results related to "T cell activation (P00053)"
Gene ID	mapped ID	Gene name orthologs	Panther family/subfamily	Panther protein class
HUMAN|HGNC=914|UniProtKB=P61769	B2M	Beta-2-microglobulin;B2M;PTN002500603;orthologs	BETA-2-MICROGLOBULIN (PTHR19944:SF62)	major histocompatibility complex protein(PC00149)
details of results related to "TGF-beta signaling pathway (P00052)"
Gene ID	mapped ID	Gene name orthologs	Panther family/subfamily	Panther protein class
HUMAN|HGNC=30142|UniProtKB=Q99988	GDF15	Growth/differentiation factor 15;GDF15;PTN002483794;orthologs	GROWTH/DIFFERENTIATION FACTOR 15 (PTHR11848:SF78)	growth factor(PC00112)
HUMAN|HGNC=5472|UniProtKB=P17936	IGFBP3	Insulin-like growth factor-binding protein 3;IGFBP3;PTN002480113;orthologs	INSULIN-LIKE GROWTH FACTOR-BINDING PROTEIN 3 (PTHR11551:SF3)	protease inhibitor(PC00191)
