# Supplementary material for: Anisakis extracellular vesicles elicit immunomodulatory and potentially tumorigenic outcomes on human intestinal organoids
Source: Parasit Vectors. 2024 Sep 17;17:393. doi: 10.1186/s13071-024-06471-7 (PMC11406850; doi:10.1186/s13071-024-06471-7)
Supplement: Supplementary file 3 — Additional file 3: List of differentially expressed geneswith associated statistics; list of non-significant upregulated transcripts in Anisakis EV-treated human intestinal organoidswith Panther analyses; list of non-significant downregulated transcripts in Anisakis EV-treated human intestinal organoidswith Panther analyses. [file 13071_2024_6471_MOESM3_ESM.xlsx]

## Sheet: DEGs
Transcripts	baseMean	log2FoldChange	lfcSE	stat	pvalue	padj
RNA5S9	6.83962	5.58479	2.52425	2.21245	0.0269355	0.999776
KCNH4	3.13247	5.44646	1.92278	2.83259	0.00461724	0.749667
SYNGR4	2.81021	5.29406	3.32469	1.59235	0.111307	0.999776
TERC	2.55344	5.14925	2.63298	1.95568	0.0505032	0.999776
NEFM	2.43552	5.08793	3.44694	1.47607	0.139925	0.999776
LOC101929771	2.38604	5.0515	3.47892	1.45203	0.146493	0.999776
MIR423	2.28035	4.98953	2.13069	2.34174	0.0191941	0.999776
SEMA6B	2.06343	4.84594	2.22182	2.18106	0.0291788	0.999776
TTC9B	2.00578	4.80921	2.3204	2.07258	0.0382114	0.999776
HCRTR1	1.90304	4.73497	2.97802	1.58997	0.111841	0.999776
MMP20	3.63541	4.65932	2.18649	2.13096	0.0330922	0.999776
INHBA	2.54878	4.12853	1.95136	2.11571	0.0343691	0.999776
DNAH9	2.62801	4.12182	2.04477	2.01579	0.0438223	0.999776
RNU2-2P	2.32659	3.97553	2.41497	1.6462	0.0997221	0.999776
GFY	2.26425	3.93986	2.19752	1.79287	0.0729942	0.999776
FAM228A	2.08159	3.80793	2.58086	1.47545	0.140092	0.999776
AZGP1P1	1.97121	3.73392	2.4654	1.51453	0.129892	0.999776
GNG3	2.00718	3.7159	2.45233	1.51525	0.129709	0.999776
SNORA51	1.94657	3.67131	2.51501	1.45976	0.144356	0.999776
HECTD2-AS1	1.80146	3.59981	3.1551	1.14095	0.253891	0.999776
RNY1	4.05544	3.35295	1.64764	2.035	0.0418509	0.999776
LINC01135	2.9026	3.26798	1.70954	1.91161	0.0559261	0.999776
LOC101928053	2.55463	3.23676	1.86855	1.73223	0.0832329	0.999776
PCDHB8	2.74013	3.17025	2.05002	1.54645	0.121996	0.999776
CCDC144CP	2.29991	3.13631	3.0042	1.04397	0.296497	0.999776
LOC100996447	3.78752	3.12728	1.46299	2.13759	0.0325502	0.999776
SMG7-AS1	2.26454	3.05775	2.03421	1.50316	0.132797	0.999776
GRIK4	2.19864	3.03575	2.09592	1.44841	0.147503	0.999776
LOC100507250	2.47814	3.02098	1.80858	1.67036	0.0948487	0.999776
NBPF13P	2.19284	3.02028	2.40546	1.25559	0.209263	0.999776
SNORD29	2.86919	2.99267	2.36207	1.26697	0.205166	0.999776
GLUD1P7	2.13632	2.95376	1.96939	1.49983	0.133658	0.999776
MS4A14	4.97575	2.94641	2.05624	1.43291	0.151884	0.999776
GABBR2	2.69736	2.93324	2.03618	1.44056	0.149709	0.999776
LOC100422737	2.05993	2.92738	2.13165	1.3733	0.169661	0.999776
TBC1D10C	2.03037	2.90699	2.13369	1.36242	0.173065	0.999776
NOVA1	2.00549	2.87629	2.4511	1.17347	0.240609	0.999776
SCARNA10	7.85651	2.86365	1.47729	1.93844	0.0525691	0.999776
VTRNA2-1	3.9112	2.8562	1.71365	1.66673	0.0955684	0.999776
VTRNA1-3	5.42324	2.84058	1.20234	2.36255	0.0181499	0.999776
MB	5.75031	2.83529	1.25681	2.25594	0.0240742	0.999776
COL20A1	4.7065	2.78948	1.6503	1.69029	0.0909732	0.999776
GRIN2C	3.08234	2.7826	1.54558	1.80036	0.0718045	0.999776
GSG1	1.86028	2.7493	2.49756	1.1008	0.270985	0.999776
RNU4-1	3.47936	2.74147	2.76611	0.991091	0.321641	0.999776
WNT3A	4.27004	2.67145	1.74679	1.52934	0.12618	0.999776
ANKRD61	1.72945	2.64627	3.18304	0.831364	0.405768	0.999776
STAC2	8.40748	2.62588	1.5805	1.66143	0.096627	0.999776
LRIT3	3.40795	2.61851	1.77563	1.47469	0.140296	0.999776
SOX30	5.0715	2.60702	1.24658	2.09134	0.0364978	0.999776
LINC01251	2.23658	2.60546	2.06169	1.26375	0.20632	0.999776
IL18RAP	2.71528	2.54726	1.73792	1.4657	0.142731	0.999776
LOC101927495	2.20702	2.54183	2.43176	1.04526	0.295902	0.999776
ITGB3	5.29679	2.50634	1.32233	1.8954	0.0580389	0.999776
FAM166B	2.36583	2.49108	1.94577	1.28025	0.200456	0.999776
LOXL2	8.9177	2.48259	1.12645	2.2039	0.0275312	0.999776
LOC101928737	2.28328	2.46816	1.86913	1.32048	0.186673	0.999776
CYP27C1	7.46925	2.44837	1.4148	1.73054	0.0835345	0.999776
BEND5	2.21948	2.41593	3.00774	0.803236	0.421838	0.999776
RNU4-2	19.4322	2.4157	1.20788	1.99996	0.045505	0.999776
KRT42P	2.85671	2.39535	2.33651	1.02518	0.305277	0.999776
COL9A1	3.19881	2.37513	1.77503	1.33808	0.18087	0.999776
DLG5-AS1	2.92904	2.36698	1.79751	1.31681	0.187904	0.999776
ZMAT4	2.69705	2.35857	1.9981	1.18041	0.237838	0.999776
FLJ26850	3.12919	2.34065	1.92042	1.21882	0.222911	0.999776
PTTG2	2.60775	2.33231	1.68956	1.38042	0.167456	0.999776
LOC101927189	2.68414	2.33177	2.07477	1.12387	0.261069	0.999776
LOC645752	2.10323	2.27913	1.80689	1.26136	0.207181	0.999776
SLC47A1	2.93073	2.26652	1.91791	1.18176	0.2373	0.999776
P2RX7	2.96933	2.24264	1.5382	1.45796	0.14485	0.999776
RN7SK	188.923	2.24023	0.568701	3.93921	8.17504e-05	0.15043
DHRS4L1	4.20261	2.21066	1.27228	1.73755	0.0822894	0.999776
RPL34-AS1	1.96771	2.2	1.8087	1.21634	0.223856	0.999776
ATRNL1	4.59671	2.18939	1.36221	1.60723	0.108003	0.999776
PCDHB16	1.96305	2.18722	2.45067	0.892501	0.372125	0.999776
LOC101929295	2.4485	2.18503	2.09985	1.04056	0.298078	0.999776
MIR452	2.59648	2.17132	2.32061	0.935668	0.349444	0.999776
ABCG4	2.44209	2.16583	2.10139	1.03067	0.302698	0.999776
RAET1E	4.4677	2.13607	1.27589	1.67419	0.0940935	0.999776
TEX29	4.86819	2.12239	1.29737	1.63591	0.101858	0.999776
LINC01607	3.99394	2.11552	1.93272	1.09458	0.273701	0.999776
SNORA72	1.88632	2.09152	1.86776	1.1198	0.2628	0.999776
APOA1	4.59982	2.08729	1.30691	1.59711	0.11024	0.999776
LOC100133669	4.17123	2.08331	1.3618	1.52982	0.126062	0.999776
DNAJB13	4.38543	2.07431	1.5044	1.37883	0.167947	0.999776
PDE6G	1.78972	2.06113	2.07467	0.993474	0.320479	0.999776
SIX2	2.26618	2.04992	2.05956	0.995319	0.319581	0.999776
RMRP	44.2746	2.04893	0.54952	3.72858	0.000192565	0.211814
GPR3	3.14003	2.03505	1.93559	1.05139	0.293081	0.999776
FGF17	2.92288	2.03144	1.70906	1.18862	0.234587	0.999776
PAGE2	3.14324	2.0259	1.73447	1.16802	0.242799	0.999776
MEF2C-AS1	2.97676	2.02585	2.4137	0.839314	0.401293	0.999776
FAM157A	8.78849	2.02071	0.875553	2.30793	0.0210032	0.999776
GPR17	5.89542	2.01746	1.30745	1.54305	0.12282	0.999776
LINC00460	2.95715	2.01222	1.92992	1.04265	0.297112	0.999776
SLC14A2	1.95357	1.98546	1.93441	1.02639	0.304709	0.999776
LINC01126	2.7433	1.96346	1.60832	1.22081	0.222158	0.999776
CFP	2.47189	1.95898	3.00324	0.652291	0.514214	0.999776
HECTD2	4.36586	1.94433	1.39416	1.39462	0.163129	0.999776
RNU6ATAC	2.80196	1.93059	1.88972	1.02163	0.306957	0.999776
CIB4	2.75105	1.9196	1.68021	1.14247	0.253257	0.999776
OR52K1	3.21939	1.91759	2.43386	0.78788	0.430767	0.999776
ESRG	3.47033	1.91634	1.90954	1.00356	0.315591	0.999776
SYNPO2	5.12196	1.91147	1.34977	1.41615	0.156732	0.999776
KLHDC8A	2.17494	1.89886	1.99777	0.950488	0.341864	0.999776
CCDC85A	2.38333	1.89467	2.17342	0.871748	0.383346	0.999776
RIMBP3	2.78646	1.88909	1.95441	0.966578	0.333755	0.999776
RBP3	3.17531	1.88896	2.03397	0.928704	0.353042	0.999776
NUTM2F	4.26167	1.88704	1.17325	1.60839	0.10775	0.999776
CATIP-AS1	3.38987	1.887	1.60617	1.17484	0.240057	0.999776
PCDHGA1	3.85261	1.88329	1.76214	1.06875	0.285182	0.999776
NPB	6.14563	1.88007	1.30673	1.43876	0.150217	0.999776
STAB1	3.09151	1.87501	1.98644	0.943904	0.345219	0.999776
ERICH6-AS1	5.43077	1.8631	1.15889	1.60765	0.107912	0.999776
MCPH1-AS1	12.4886	1.86278	0.935863	1.99044	0.0465425	0.999776
RGS9BP	3.73839	1.85861	1.45974	1.27324	0.202932	0.999776
CXADRP2	2.73348	1.85705	1.55454	1.1946	0.232243	0.999776
FBXO15	2.68111	1.84942	2.44107	0.757626	0.448675	0.999776
LOC101929231	12.8968	1.83847	0.727615	2.52671	0.0115136	0.999776
NPPC	4.06702	1.81932	1.35125	1.3464	0.178172	0.999776
SFRP1	3.1571	1.81771	2.38766	0.761295	0.446481	0.999776
ALOX15	4.18162	1.81002	1.44578	1.25193	0.210594	0.999776
LOC101929464	2.65563	1.8081	1.88498	0.959212	0.337452	0.999776
CEP295NL	2.00827	1.80381	2.16863	0.831773	0.405537	0.999776
EPO	1.73552	1.79669	2.25892	0.795375	0.426395	0.999776
RPL13AP3	2.27854	1.78191	1.85757	0.959267	0.337424	0.999776
DSG1	2.07691	1.7705	2.08119	0.850717	0.394927	0.999776
ONECUT2	4.74727	1.7694	1.35999	1.30104	0.193246	0.999776
RPL21P44	6.23166	1.75945	1.23438	1.42538	0.154049	0.999776
TMEM156	6.10039	1.75483	1.20429	1.45715	0.145075	0.999776
TMEM59L	3.88582	1.74554	1.49845	1.16489	0.244062	0.999776
CRTC3-AS1	3.76415	1.74429	1.90407	0.916084	0.359623	0.999776
A1BG	5.34287	1.74278	1.10399	1.57861	0.114425	0.999776
F7	3.93452	1.74257	1.9014	0.916469	0.359421	0.999776
SLC25A47	3.00805	1.73837	1.5624	1.11263	0.265869	0.999776
PRKCB	2.25158	1.73639	1.73576	1.00036	0.317135	0.999776
TP53AIP1	2.43769	1.73416	1.98239	0.874783	0.381692	0.999776
KCNE4	1.71533	1.72918	2.68321	0.644444	0.519288	0.999776
LOC101241902	2.03122	1.72491	2.09351	0.823932	0.409978	0.999776
SNORD10	6.60221	1.71811	1.31579	1.30576	0.191634	0.999776
LINC00240	2.52742	1.71492	2.03441	0.842954	0.399254	0.999776
GGT3P	4.12078	1.71477	1.52303	1.12589	0.26021	0.999776
SUSD4	5.56738	1.7132	1.74537	0.981571	0.326311	0.999776
DMGDH	12.3183	1.7091	1.14991	1.4863	0.1372	0.999776
CASC11	5.20587	1.70724	1.11896	1.52574	0.127074	0.999776
LINC01214	3.42899	1.70697	1.86171	0.916884	0.359203	0.999776
XXYLT1-AS1	2.00782	1.70621	2.50498	0.681127	0.495791	0.999776
POU2AF1	2.58575	1.69814	1.79709	0.944941	0.344689	0.999776
LINC00400	3.11631	1.68866	1.42087	1.18847	0.23465	0.999776
LOC100507564	8.9101	1.68484	1.05229	1.60111	0.109353	0.999776
THBS4	2.97236	1.68305	1.83421	0.917586	0.358836	0.999776
UBOX5-AS1	2.52193	1.67939	1.69603	0.990188	0.322082	0.999776
LINC00866	1.9923	1.67831	2.09735	0.800206	0.423592	0.999776
UTAT33	3.27226	1.67268	1.50301	1.11289	0.265756	0.999776
FAM221B	3.60637	1.6624	1.89393	0.877753	0.380078	0.999776
CLLU1OS	5.14937	1.65664	1.15569	1.43347	0.151723	0.999776
SLC10A4	2.91471	1.65355	1.93214	0.855817	0.392099	0.999776
LOC102724467	5.06877	1.64693	1.43949	1.14411	0.252578	0.999776
HIST1H4K	4.15525	1.63737	1.85811	0.8812	0.37821	0.999776
CCDC79	4.54509	1.63195	1.53072	1.06614	0.286362	0.999776
RAB6C-AS1	1.85676	1.62598	2.12347	0.765716	0.443845	0.999776
MIR23A	1.91913	1.6156	2.05793	0.785061	0.432418	0.999776
LOC653712	1.8957	1.61256	1.77027	0.910909	0.362343	0.999776
C19orf73	16.4038	1.61241	0.811853	1.98609	0.0470233	0.999776
FAM124A	4.33088	1.61205	1.79603	0.897566	0.369417	0.999776
LINC00310	2.34793	1.61033	1.84955	0.870658	0.383941	0.999776
RGMB-AS1	9.24259	1.60625	0.908786	1.76747	0.0771497	0.999776
SCNN1G	4.56424	1.59948	1.48547	1.07675	0.281591	0.999776
LINC00896	9.08881	1.59776	0.961517	1.66171	0.0965712	0.999776
DDIT4L	6.30849	1.59603	1.22158	1.30653	0.191373	0.999776
LSP1	2.06162	1.5898	2.1854	0.727464	0.466942	0.999776
RGS17	4.82467	1.58911	1.17566	1.35168	0.176479	0.999776
FBXO22-AS1	5.07254	1.58751	1.12114	1.41598	0.156781	0.999776
POLN	8.75318	1.58737	1.4366	1.10495	0.269182	0.999776
TTC39A-AS1	9.67342	1.58632	0.947666	1.67393	0.0941451	0.999776
UGT1A3	3.87062	1.58186	1.62783	0.971761	0.33117	0.999776
C20orf203	2.2363	1.58164	1.74409	0.906858	0.364482	0.999776
LINC00665	5.85277	1.58057	1.09087	1.4489	0.147366	0.999776
CXorf65	9.43	1.58051	0.914707	1.72788	0.0840089	0.999776
LINC01512	4.79057	1.57993	1.35762	1.16375	0.244527	0.999776
EPHA1-AS1	3.3489	1.57401	1.50071	1.04884	0.294251	0.999776
KRT34	4.58746	1.57016	1.77863	0.882788	0.377351	0.999776
ADCY10	3.17536	1.56684	1.51897	1.03152	0.302297	0.999776
C21orf62-AS1	5.40745	1.56559	1.33758	1.17047	0.241813	0.999776
PCDH20	1.97894	1.5632	2.55003	0.613012	0.539869	0.999776
PRDM12	3.44503	1.55797	1.34686	1.15675	0.247376	0.999776
TDRD12	1.75402	1.55023	3.17618	0.488079	0.625494	0.999776
HHIP-AS1	3.68045	1.54827	1.37411	1.12675	0.259849	0.999776
ANKRD33	5.89705	1.54374	2.14744	0.718874	0.472219	0.999776
PPEF1	2.38027	1.53602	2.09098	0.734596	0.462586	0.999776
CLDN18	23.7914	1.53022	1.02874	1.48746	0.136892	0.999776
MIR3671	2.56899	1.52896	1.97306	0.774919	0.438387	0.999776
NHLH1	12.9299	1.52714	0.792271	1.92755	0.0539109	0.999776
SNX29P1	3.04759	1.52107	1.98851	0.764928	0.444315	0.999776
LRRC25	1.90429	1.5199	2.23014	0.681525	0.49554	0.999776
SNORD38A	1.98637	1.51879	1.62175	0.936517	0.349007	0.999776
CTC-436P18.1	3.00251	1.51322	1.70234	0.888907	0.374053	0.999776
NPTX1	6.10729	1.50493	1.11325	1.35183	0.176431	0.999776
ADPGK-AS1	2.45414	1.50319	2.07391	0.724813	0.468567	0.999776
LOC101929372	2.18753	1.50312	2.04238	0.735964	0.461753	0.999776
MIR616	3.79601	1.49848	1.53186	0.97821	0.32797	0.999776
IL4I1	8.54775	1.49787	0.900017	1.66427	0.0960582	0.999776
SKP1P2	1.93807	1.49537	1.63792	0.912966	0.36126	0.999776
PKD1L2	2.19222	1.49139	1.9793	0.753493	0.451153	0.999776
LINC00176	11.1271	1.48808	0.902868	1.64817	0.0993179	0.999776
LOC100129148	5.53084	1.48721	1.50144	0.990522	0.321919	0.999776
DKFZp434J0226	11.2772	1.47326	1.02809	1.43301	0.151854	0.999776
SNORD46	2.34816	1.46947	1.71773	0.85547	0.392291	0.999776
ATP13A4	2.93228	1.46757	1.77425	0.827154	0.40815	0.999776
MAN1C1	2.99416	1.46727	1.40903	1.04134	0.29772	0.999776
MRVI1	8.00588	1.46309	0.887017	1.64945	0.0990557	0.999776
HS3ST2	17.9546	1.46171	0.875868	1.66887	0.095144	0.999776
PNMT	8.64005	1.45951	1.09479	1.33314	0.182487	0.999776
DCST1	8.81521	1.45764	0.873193	1.66932	0.0950541	0.999776
SCARNA5	1.71919	1.45714	2.24518	0.649006	0.516334	0.999776
FOSB	154.682	1.4387	0.723671	1.98806	0.0468046	0.999776
RRN3P2	5.75822	1.43799	1.57619	0.912322	0.361599	0.999776
LOC101928324	1.7473	1.43516	2.23499	0.642135	0.520786	0.999776
MIR224	5.2386	1.43436	1.31374	1.09181	0.274915	0.999776
LOC101927572	3.72352	1.42961	1.44788	0.987381	0.323456	0.999776
LINC00488	3.20939	1.42815	1.30331	1.09579	0.273171	0.999776
MIR186	3.36533	1.42768	1.55213	0.919817	0.357669	0.999776
AOAH-IT1	3.84406	1.41843	1.4024	1.01143	0.31181	0.999776
RPGRIP1	3.2993	1.41727	2.3263	0.609239	0.542366	0.999776
LOC102724450	14.5279	1.41713	0.799697	1.77208	0.0763813	0.999776
OR52N4	9.02995	1.41582	1.01687	1.39233	0.163823	0.999776
KRT17	240.786	1.4152	1.21449	1.16527	0.243911	0.999776
MIR27B	6.18934	1.41308	1.51355	0.933623	0.350498	0.999776
RASL10A	3.11386	1.40952	2.36152	0.59687	0.550594	0.999776
CEACAM21	2.97647	1.40899	2.88706	0.488035	0.625525	0.999776
SNORA13	1.699	1.40228	2.17941	0.643419	0.519952	0.999776
LINC01422	3.0297	1.39861	2.03385	0.687665	0.491664	0.999776
LOC102723582	3.28019	1.3958	1.54259	0.904837	0.365551	0.999776
NWD2	23.9521	1.39006	0.994946	1.39712	0.162378	0.999776
LINC00961	5.71583	1.38842	1.03208	1.34526	0.178541	0.999776
COMP	2.29522	1.38661	1.7617	0.787085	0.431232	0.999776
ARHGEF6	3.79224	1.38643	1.39478	0.994012	0.320217	0.999776
HRG	5.11579	1.38616	1.62466	0.8532	0.393549	0.999776
ANO4	4.38472	1.38184	1.57519	0.877255	0.380348	0.999776
UCHL1	7.75602	1.37702	1.13363	1.21469	0.224483	0.999776
WBP2NL	6.1581	1.37648	1.29453	1.06331	0.287643	0.999776
ADAMTSL4-AS1	2.38165	1.37145	2.0178	0.679675	0.49671	0.999776
ALG1L	2.07546	1.36998	3.07401	0.445664	0.65584	0.999776
ATP8B4	10.1508	1.36904	0.878352	1.55864	0.119081	0.999776
FBLL1	15.2459	1.36754	1.20031	1.13932	0.254572	0.999776
FUT7	6.38946	1.36706	1.10941	1.23224	0.217858	0.999776
M1AP	3.83318	1.3665	1.70851	0.799822	0.423814	0.999776
LOC102723701	2.65232	1.36628	1.47829	0.924233	0.355365	0.999776
CA4	24.1697	1.36623	0.726425	1.88077	0.0600039	0.999776
BCAN	9.1939	1.36308	1.28002	1.06489	0.286925	0.999776
MIR1204	4.07759	1.36177	1.56788	0.868543	0.385097	0.999776
AQP10	4.19985	1.3579	1.84513	0.735936	0.46177	0.999776
CORO2B	7.41825	1.357	0.912145	1.4877	0.13683	0.999776
TMEM256-PLSCR3	2.06548	1.35582	1.82042	0.744785	0.456402	0.999776
BREA2	7.00027	1.34952	1.15136	1.17211	0.241153	0.999776
STX11	18.8518	1.34539	0.924772	1.45483	0.145715	0.999776
LOC100996579	16.3016	1.34296	0.803748	1.67087	0.0947478	0.999776
LOC100289561	2.46684	1.34199	2.38105	0.56361	0.573019	0.999776
LOC442497	2.24658	1.33953	2.19241	0.610986	0.541209	0.999776
LOC101929710	1.64456	1.33833	2.60212	0.514321	0.607028	0.999776
RPA4	1.81454	1.32946	1.67397	0.794196	0.427081	0.999776
CCR10	3.0065	1.32835	1.49171	0.890486	0.373205	0.999776
SNORA41	1.96173	1.32749	1.87214	0.709076	0.478278	0.999776
APOBEC3A	4.13338	1.32618	1.19906	1.10601	0.268721	0.999776
PCDHB10	3.39367	1.31983	1.59232	0.828872	0.407177	0.999776
LOC101927636	4.40923	1.31631	1.30651	1.0075	0.313693	0.999776
HIST1H4H	10.8653	1.31179	1.27297	1.0305	0.302776	0.999776
WFDC12	18.242	1.3077	0.740112	1.7669	0.0772453	0.999776
OTOGL	1.61499	1.30689	2.67844	0.487931	0.625598	0.999776
PCBP2-OT1	4.46028	1.30533	1.3417	0.972895	0.330606	0.999776
LINC00880	14.0455	1.30467	0.736213	1.77213	0.0763728	0.999776
HCG23	1.94769	1.30206	2.10466	0.618656	0.536143	0.999776
SPATA1	4.90591	1.30012	1.07124	1.21366	0.224878	0.999776
TPH1	2.89954	1.29991	1.8933	0.686586	0.492344	0.999776
MIR6887	29.9504	1.29791	0.658504	1.97099	0.048725	0.999776
MMP10	16.6697	1.29196	1.0002	1.2917	0.196462	0.999776
AGT	8.59478	1.29156	1.55175	0.832324	0.405226	0.999776
GIMAP7	2.00637	1.28683	2.482	0.518464	0.604134	0.999776
TM6SF1	3.07683	1.28655	2.30317	0.558598	0.576436	0.999776
RN7SL2	790.897	1.28378	0.378586	3.39099	0.000696408	0.372039
ALG1L2	12.35	1.28081	0.844434	1.51677	0.129325	0.999776
HAR1B	5.4175	1.28019	1.01199	1.26502	0.205863	0.999776
FAM153C	3.96357	1.28	2.75488	0.464631	0.642196	0.999776
LOC643770	2.70086	1.27982	1.50321	0.851391	0.394552	0.999776
SLA	4.84675	1.27956	1.68493	0.75941	0.447607	0.999776
GLIS3-AS1	1.96274	1.27937	2.02122	0.632968	0.526754	0.999776
SLC4A9	7.26424	1.27787	1.32216	0.966502	0.333793	0.999776
F11	1.58543	1.27681	3.25993	0.391668	0.695303	0.999776
LOC101927668	7.97291	1.27222	1.06101	1.19906	0.230503	0.999776
KIAA1644	2.26486	1.26813	2.17967	0.581799	0.560702	0.999776
LINC00282	2.55429	1.26748	1.99667	0.634796	0.525561	0.999776
STAM-AS1	5.64887	1.2656	1.26102	1.00363	0.315558	0.999776
SH3RF3	14.8861	1.2655	0.858859	1.47347	0.140625	0.999776
LOC644936	7.30608	1.26184	0.989199	1.27562	0.20209	0.999776
ARG2	227.936	1.26124	0.358224	3.52082	0.000430211	0.30977
CACNG6	2.06323	1.25895	1.85077	0.680234	0.496356	0.999776
TSPEAR	4.47133	1.258	1.20169	1.04686	0.295165	0.999776
RNF217-AS1	10.965	1.25369	0.961047	1.30451	0.192061	0.999776
RBP5	3.12984	1.25255	1.56735	0.79915	0.424203	0.999776
LMCD1-AS1	1.72733	1.25173	1.88156	0.665264	0.505881	0.999776
MRPL42P5	1.73201	1.23706	2.16761	0.570703	0.568201	0.999776
RSAD2	118.67	1.23502	0.313333	3.94156	8.0955e-05	0.15043
KCNRG	2.53991	1.23277	1.84968	0.666478	0.505106	0.999776
NDUFV2-AS1	9.16255	1.23076	0.893516	1.37743	0.168379	0.999776
LOC101929057	5.3709	1.22764	1.44109	0.85188	0.394281	0.999776
PCDHGA9	20.6087	1.22196	1.04707	1.16702	0.243201	0.999776
LINC00475	1.86627	1.22189	2.13562	0.572147	0.567222	0.999776
LOC101928043	3.82129	1.22076	1.84407	0.661994	0.507975	0.999776
PADI3	5.09279	1.21941	1.23672	0.986	0.324133	0.999776
INSL5	3.98407	1.21268	2.80524	0.432293	0.665529	0.999776
SCARNA21	1.86876	1.21125	2.61758	0.462738	0.643552	0.999776
IFITM4P	6.34659	1.21109	1.69479	0.714598	0.474858	0.999776
LOC100506675	2.81495	1.2086	1.59159	0.759366	0.447633	0.999776
UCN	14.5053	1.2074	0.8673	1.39213	0.163882	0.999776
WFDC21P	10.696	1.20128	1.11098	1.08128	0.279575	0.999776
ANKRD18B	3.17983	1.19834	1.38385	0.865948	0.386518	0.999776
ADGRF3	4.22944	1.19643	1.56067	0.766614	0.443311	0.999776
CRNDE	9.26091	1.19458	0.918019	1.30126	0.193169	0.999776
LOC100132215	45.6623	1.19323	0.54896	2.17362	0.029734	0.999776
ANXA2P1	15.1888	1.19007	0.62646	1.89967	0.0574764	0.999776
SSR4P1	2.03468	1.18848	1.60143	0.742137	0.458004	0.999776
LOC100289495	26.8146	1.1853	0.779226	1.52113	0.128228	0.999776
PRR18	2.58568	1.18428	2.06382	0.573829	0.566083	0.999776
NPTX2	17.8304	1.18132	1.36424	0.865923	0.386532	0.999776
LINC00260	6.60783	1.18102	1.32072	0.894224	0.371202	0.999776
GNAT2	3.3915	1.18045	1.48703	0.793833	0.427293	0.999776
LOC101929762	2.98804	1.17558	1.62423	0.72378	0.469201	0.999776
ANP32A-IT1	4.49192	1.17437	1.77081	0.663183	0.507213	0.999776
ZDHHC19	7.92265	1.17121	1.07958	1.08487	0.277978	0.999776
MIA	9.91779	1.16848	0.93439	1.25053	0.211107	0.999776
PTPRZ1	5.67621	1.16671	1.16285	1.00332	0.315707	0.999776
RN7SL1	1356.86	1.16503	0.349156	3.3367	0.000847783	0.388948
LOC102724094	16.6407	1.16173	0.724459	1.60358	0.108807	0.999776
RAB44	2.71219	1.15939	1.91905	0.604148	0.545745	0.999776
CH17-408M7.1	3.96868	1.15259	1.49973	0.76853	0.442172	0.999776
LYZL4	2.67474	1.14961	1.47597	0.77888	0.43605	0.999776
ABHD12B	7.53418	1.14855	2.24213	0.512258	0.608471	0.999776
TSPEAR-AS2	2.52387	1.14495	2.49471	0.458953	0.646268	0.999776
LRRC15	2.50983	1.14285	2.97874	0.383671	0.701223	0.999776
CDC37L1-AS1	6.14516	1.14251	1.1108	1.02855	0.303692	0.999776
PHYHIP	9.14435	1.14137	0.846693	1.34804	0.177647	0.999776
LOC729732	5.19046	1.13933	1.20683	0.94407	0.345134	0.999776
TMIGD1	3.28669	1.13838	1.92743	0.590619	0.554775	0.999776
SNORA4	2.72625	1.1379	1.92132	0.592251	0.553683	0.999776
OCLM	6.81444	1.13666	1.01392	1.12105	0.262268	0.999776
KIF25	3.46279	1.13601	1.8284	0.621314	0.534393	0.999776
DGUOK-AS1	5.03905	1.13593	1.4543	0.781084	0.434753	0.999776
HCN2	54.7538	1.13454	0.533105	2.12818	0.0333223	0.999776
LINC00426	4.83176	1.13335	1.85138	0.612165	0.540429	0.999776
CXCL9	13.1851	1.13026	1.07501	1.05139	0.293078	0.999776
LOC101927164	4.19899	1.13007	1.41434	0.799011	0.424284	0.999776
BCRP3	9.25906	1.12862	1.16965	0.96492	0.334585	0.999776
FAM212A	3.57316	1.12824	1.58408	0.712235	0.476319	0.999776
MAMDC2-AS1	1.96311	1.12603	1.9434	0.579414	0.56231	0.999776
MEIS2	9.44691	1.1257	0.84779	1.3278	0.184243	0.999776
RNY5	2.85618	1.122	1.98243	0.565972	0.571413	0.999776
MIR4517	3.78358	1.12151	1.24006	0.904404	0.365781	0.999776
CALR3	2.73872	1.12078	2.46696	0.454317	0.649601	0.999776
LOC102723780	3.65821	1.12077	1.52903	0.732994	0.463562	0.999776
FSIP1	17.2431	1.1169	1.01627	1.09902	0.27176	0.999776
ZNRF2P2	2.32023	1.11506	1.81364	0.614821	0.538673	0.999776
HIST1H2BH	10.4776	1.11431	0.854186	1.30453	0.192054	0.999776
RPPH1	66.8532	1.11405	0.36018	3.09302	0.0019813	0.585934
SOCS2-AS1	8.33454	1.11393	0.83172	1.33931	0.18047	0.999776
CPA4	81.5175	1.11364	1.42851	0.779585	0.435635	0.999776
FCER1G	5.00067	1.11184	1.0712	1.03794	0.299299	0.999776
EFHC2	4.47356	1.11063	1.13526	0.978307	0.327922	0.999776
IZUMO4	29.1536	1.11056	0.820588	1.35337	0.175938	0.999776
TIMD4	9.28465	1.10682	1.35811	0.814972	0.415088	0.999776
GJB6	4.10645	1.10657	1.2408	0.891821	0.372489	0.999776
EMX1	5.986	1.10557	1.14716	0.96375	0.335171	0.999776
LINC00278	11.1326	1.09744	3.74318	0.293183	0.769382	0.999776
SNORA57	6.71865	1.09062	1.06378	1.02523	0.305254	0.999776
SEC14L6	7.55812	1.0898	1.14611	0.950864	0.341673	0.999776
SYCE2	5.16132	1.08879	1.27474	0.854126	0.393035	0.999776
C11orf72	4.32653	1.08832	1.5024	0.724385	0.468829	0.999776
POU4F1	5.3232	1.08771	1.43713	0.756865	0.449131	0.999776
LOC102467080	16.8472	1.08731	1.05942	1.02632	0.304739	0.999776
RGS20	4.41443	1.08689	1.18383	0.918116	0.358558	0.999776
LINC01023	7.12557	1.08572	0.860896	1.26115	0.207256	0.999776
NR1I3	2.19488	1.08551	2.16677	0.50098	0.616385	0.999776
PALM2	7.14654	1.08383	1.42829	0.758828	0.447956	0.999776
ARSH	11.3398	1.08319	1.01161	1.07075	0.28428	0.999776
MS4A10	2.27341	1.07962	2.13352	0.506026	0.612838	0.999776
PRKAG2-AS1	3.20203	1.07646	1.66167	0.64782	0.517101	0.999776
LOC102467212	2.52711	1.07279	1.66787	0.643212	0.520087	0.999776
NACAP1	17.4168	1.07029	0.651151	1.64369	0.100241	0.999776
SNORA60	5.49692	1.06925	1.06132	1.00748	0.313705	0.999776
NGFR	3.22016	1.06691	1.6414	0.650002	0.515691	0.999776
PLA2G4B	4.01208	1.06406	1.4303	0.743941	0.456912	0.999776
DPRXP4	2.33852	1.06192	2.09465	0.506968	0.612177	0.999776
SYT3	12.1493	1.06051	1.2013	0.8828	0.377344	0.999776
PAGE2B	11.4382	1.0596	0.782049	1.3549	0.175449	0.999776
SRGAP2D	15.8659	1.05939	0.822881	1.28741	0.19795	0.999776
SPDYE3	3.13339	1.05783	1.63241	0.648015	0.516975	0.999776
PDE2A	17.8413	1.0565	0.649343	1.62703	0.10373	0.999776
SCARNA9L	1.74114	1.05449	2.16023	0.488136	0.625454	0.999776
TSSK3	3.69343	1.05343	1.48162	0.711	0.477084	0.999776
CSF2	16.6432	1.05293	0.600848	1.75241	0.0797036	0.999776
LOC101927136	2.06401	1.05286	2.47136	0.426023	0.670091	0.999776
MIR1304	5.51164	1.05217	1.08104	0.973297	0.330406	0.999776
TCHH	9.75341	1.05204	0.768266	1.36936	0.170886	0.999776
LOC102724552	4.34692	1.04823	1.48609	0.705357	0.480588	0.999776
TBX1	5.71998	1.04648	1.06047	0.986809	0.323736	0.999776
IGFBP6	17.2352	1.04561	0.880822	1.18709	0.235193	0.999776
DYDC2	6.37961	1.04506	1.51698	0.688907	0.490882	0.999776
GAS6-AS2	4.96518	1.04489	1.15108	0.90774	0.364016	0.999776
AGAP1-IT1	5.7163	1.04431	1.27503	0.819049	0.412758	0.999776
PCAT18	2.24913	1.0421	2.50956	0.415254	0.677956	0.999776
CRSP8P	2.75559	1.03849	1.39664	0.743563	0.457141	0.999776
CST8	10.3303	1.0375	1.16538	0.890269	0.373321	0.999776
LOC100288181	12.1599	1.03743	0.925944	1.12041	0.262541	0.999776
FAM212B-AS1	1.94861	1.03415	1.8578	0.556651	0.577766	0.999776
STX18-AS1	18.2365	1.03394	0.767549	1.34707	0.177959	0.999776
MPDZ	2.12171	1.02763	2.46799	0.416383	0.67713	0.999776
LAPTM5	12.4357	1.02671	0.797347	1.28766	0.197864	0.999776
DGKB	2.78517	1.02667	1.58966	0.64584	0.518383	0.999776
DIRAS1	107.809	1.02609	0.577375	1.77716	0.0755424	0.999776
LIMS2	8.30218	1.0253	1.14125	0.898395	0.368975	0.999776
VMO1	7.06152	1.02257	0.925185	1.10526	0.269045	0.999776
CCDC154	19.2563	1.02154	0.764325	1.33652	0.181379	0.999776
MIR4258	3.26868	1.01953	1.36657	0.746048	0.455639	0.999776
FLVCR1-AS1	13.3098	1.01876	1.03966	0.9799	0.327136	0.999776
LINC01258	5.06414	1.01765	1.78242	0.570936	0.568043	0.999776
MACROD2	6.66791	1.01615	1.365	0.744429	0.456617	0.999776
LOC646626	16.1613	1.01611	0.806785	1.25946	0.207864	0.999776
SLC2A3	1384.62	1.01554	0.711545	1.42724	0.153512	0.999776
TMPRSS7	4.63047	1.01504	1.78559	0.568462	0.569721	0.999776
UXT-AS1	8.35202	1.01312	0.88132	1.14955	0.250329	0.999776
OXCT1-AS1	2.01893	1.0118	2.57442	0.393021	0.694304	0.999776
ST8SIA2	3.17463	1.0117	1.87877	0.538489	0.59024	0.999776
ZNF843	9.40786	1.01062	1.3198	0.765736	0.443833	0.999776
CTF1	22.1674	1.00972	1.03996	0.970918	0.331589	0.999776
FLJ31356	10.8135	1.00876	1.03141	0.97804	0.328054	0.999776
MIR548AA2	1.89563	1.0079	1.56355	0.644627	0.519169	0.999776
MTRNR2L3	1.89563	1.0079	1.56355	0.644627	0.519169	0.999776
SNORD15A	3.943	1.00773	1.59103	0.63338	0.526486	0.999776
MGC45922	2.10619	1.00728	2.10638	0.478204	0.632505	0.999776
DTX1	1.91905	1.00719	1.85858	0.541915	0.587877	0.999776
ART5	3.30456	1.00639	1.93074	0.521245	0.602196	0.999776
HAS2	15.9179	1.00579	1.25269	0.802908	0.422028	0.999776
LOC407835	9.47199	1.00442	0.778075	1.2909	0.196738	0.999776
GPR55	3.07584	1.00432	2.37865	0.422223	0.672862	0.999776
SNORD42A	3.52351	1.00386	1.53971	0.651978	0.514415	0.999776
NRN1	95.5482	1.00294	0.473315	2.11896	0.0340939	0.999776
RNA28S5	289.166	0.999649	0.459797	2.17411	0.029697	0.999776
LINC00235	1.90648	0.99892	2.22264	0.44943	0.653121	0.999776
LRRC10B	18.8164	0.997909	0.65911	1.51402	0.13002	0.999776
TAS2R20	21.6934	0.99721	0.618323	1.61277	0.106795	0.999776
LYPLA2P2	3.84492	0.995146	1.24476	0.799465	0.424021	0.999776
LOC440311	3.97373	0.994938	1.35288	0.73542	0.462084	0.999776
METTL21EP	9.32596	0.994658	1.03772	0.958505	0.337808	0.999776
TMEM254-AS1	7.28178	0.9943	1.02125	0.973611	0.33025	0.999776
IDO1	16.7524	0.994051	0.775029	1.2826	0.199633	0.999776
LINC00520	11.7184	0.992408	0.877807	1.13055	0.258243	0.999776
EGR3	3.91048	0.99207	1.5662	0.633423	0.526457	0.999776
EDIL3	8.59193	0.989113	1.79262	0.551771	0.581105	0.999776
AMH	9.78317	0.988258	1.29995	0.760229	0.447118	0.999776
CPNE5	18.8066	0.98814	0.724026	1.36478	0.172321	0.999776
CCDC89	3.38	0.984639	1.99171	0.494368	0.621047	0.999776
FAM171B	3.18719	0.982442	2.03801	0.482059	0.629764	0.999776
TMED10P1	26.3489	0.982238	0.563197	1.74404	0.081152	0.999776
PRR29	4.92436	0.979312	1.14218	0.857405	0.391221	0.999776
C1orf204	22.4731	0.979064	0.741614	1.32018	0.186775	0.999776
KCNIP3	11.3544	0.978011	0.823443	1.18771	0.234948	0.999776
CD164L2	13.0077	0.977838	0.689618	1.41794	0.156208	0.999776
AMBP	7.24275	0.974487	0.976046	0.998403	0.318084	0.999776
FGFBP2	2.46719	0.97131	1.70905	0.568332	0.569809	0.999776
PLA2G12B	9.93576	0.971168	1.17387	0.82732	0.408056	0.999776
NOXRED1	14.0701	0.970179	0.68312	1.42022	0.155545	0.999776
MARK1	2.55137	0.969939	2.49439	0.388848	0.697389	0.999776
SVEP1	2.00434	0.967571	3.14195	0.307953	0.758118	0.999776
CCDC176	34.1663	0.967542	0.557619	1.73513	0.0827175	0.999776
TEN1-CDK3	3.41495	0.964593	1.42046	0.679069	0.497094	0.999776
FGF20	19.1357	0.963386	0.83717	1.15076	0.249829	0.999776
MTRNR2L6	26.9593	0.961857	0.506987	1.8972	0.0578013	0.999776
SULF1	9.9555	0.96109	1.19735	0.802684	0.422158	0.999776
TUBB4A	15.3421	0.959927	0.9687	0.990944	0.321713	0.999776
LOC100131347	3.6111	0.959702	1.61228	0.595244	0.55168	0.999776
GRASP	7.34438	0.957688	0.935084	1.02417	0.305753	0.999776
SMG1P5	7.75451	0.957223	0.989404	0.967475	0.333307	0.999776
UGT1A9	5.92431	0.955475	1.19632	0.798678	0.424477	0.999776
JAZF1	66.2172	0.954804	0.474353	2.01286	0.0441299	0.999776
PDLIM3	8.62861	0.95315	0.846397	1.12613	0.260112	0.999776
CCR6	2.02203	0.952295	2.0941	0.454751	0.649288	0.999776
LOC101929234	4.03644	0.952111	1.92377	0.494919	0.620657	0.999776
CYP46A1	2.20769	0.951281	1.75112	0.543241	0.586964	0.999776
GLRA4	13.1034	0.949106	0.935834	1.01418	0.310496	0.999776
ADD3-AS1	31.0557	0.948434	0.811021	1.16943	0.24223	0.999776
PECAM1	7.60491	0.947682	0.876462	1.08126	0.279582	0.999776
COL22A1	6.0408	0.943529	1.879	0.502143	0.615567	0.999776
TLR6	28.0569	0.943367	0.558283	1.68976	0.091073	0.999776
MIR548AR	6.24349	0.942284	1.22712	0.767884	0.442556	0.999776
SLC7A5P2	9.46843	0.939614	0.855849	1.09787	0.27226	0.999776
TECTA	1.78867	0.936085	2.26466	0.413344	0.679355	0.999776
HIST1H2AK	3.30377	0.934872	1.86468	0.501357	0.61612	0.999776
SLC38A3	70.9987	0.932742	0.417782	2.2326	0.0255751	0.999776
MIR497HG	10.6649	0.931528	0.95247	0.978013	0.328068	0.999776
SULT1C2P1	2.64919	0.93135	1.90995	0.487631	0.625811	0.999776
RPSAP9	30.5478	0.928241	0.550805	1.68524	0.0919417	0.999776
UPK1A-AS1	5.13571	0.927722	1.72743	0.537053	0.591231	0.999776
MIR4784	1.65653	0.926935	2.26435	0.409361	0.682275	0.999776
CACNA1G	11.2213	0.925768	1.06449	0.869682	0.384474	0.999776
SH2D1B	16.3132	0.925346	0.633366	1.461	0.144016	0.999776
LOC100130673	7.95264	0.923908	1.08721	0.849796	0.395438	0.999776
HLA-DPA1	13.8477	0.920496	0.723217	1.27278	0.203096	0.999776
CCDC30	26.5017	0.916082	0.557604	1.64289	0.100405	0.999776
C9orf84	1.66122	0.914553	2.20447	0.414864	0.678242	0.999776
LOC727896	34.1974	0.912952	0.595501	1.53308	0.125255	0.999776
LOC101929679	2.7943	0.912669	1.36652	0.667877	0.504212	0.999776
LINC00365	8.89612	0.911607	0.812142	1.12247	0.261661	0.999776
DIO3	5.50859	0.911557	1.17757	0.774101	0.438871	0.999776
ADTRP	82.7562	0.910634	1.77072	0.514272	NA	NA
CCDC8	1.81779	0.910122	2.16339	0.420692	0.67398	0.999776
FBLN1	10.4508	0.909242	0.777038	1.17014	0.241945	0.999776
RSPH14	11.3312	0.90889	0.893896	1.01677	0.309261	0.999776
ATP1A3	9.28754	0.908524	1.01973	0.890947	0.372957	0.999776
MTCP1	20.9473	0.907721	0.773288	1.17385	0.240457	0.999776
PIANP	2.77295	0.90761	2.04778	0.443216	0.65761	0.999776
C4orf26	3.08084	0.906904	1.97713	0.458698	0.646451	0.999776
DBIL5P	3.08193	0.906677	1.44567	0.627169	0.530549	0.999776
ANKRD37	518.765	0.906032	0.295821	3.06277	0.00219298	0.610282
UGT1A5	1.66591	0.904849	2.20463	0.410431	0.68149	0.999776
LINC01564	10.8893	0.903596	0.763522	1.18346	0.236628	0.999776
GUCA2B	24.5123	0.903287	0.829815	1.08854	0.276357	0.999776
SPHK1	47.4853	0.902004	0.466436	1.93382	0.0531354	0.999776
NEURL3	66.3299	0.901533	0.46673	1.93159	0.0534096	0.999776
FLJ44635	8.41115	0.901382	1.00294	0.898741	0.368791	0.999776
LINC00324	31.5283	0.901357	0.437762	2.05901	0.0394931	0.999776
CGB7	14.785	0.901108	0.671492	1.34195	0.179613	0.999776
ZNF483	2.0201	0.900873	2.20381	0.40878	0.682701	0.999776
NUPR1	4648.21	0.899399	0.145934	6.16305	7.13572e-10	1.18175e-05
ARHGEF4	2.65242	0.899178	2.47547	0.363235	0.71643	0.999776
C22orf15	3.13593	0.897932	1.34658	0.666823	0.504885	0.999776
HIST1H2BJ	16.5503	0.897255	0.639684	1.40265	0.16072	0.999776
HLA-DRB1	165.898	0.897035	0.478877	1.87321	0.0610401	0.999776
SP140	3.27635	0.895322	1.23397	0.725565	0.468105	0.999776
KLHL41	2.12205	0.892454	2.16305	0.41259	0.679907	0.999776
LINC00592	2.88736	0.892208	2.03155	0.439177	0.660534	0.999776
LOC643339	6.66852	0.892171	1.29566	0.688583	0.491086	0.999776
MYCBP	1.94885	0.89041	1.80633	0.49294	0.622055	0.999776
KRT12	264.704	0.890101	0.580854	1.5324	0.125424	0.999776
C17orf107	61.3057	0.889381	0.411212	2.16283	0.0305541	0.999776
SLC6A16	17.3273	0.889306	0.720206	1.23479	0.216908	0.999776
LOC100506022	2.44186	0.889176	1.70832	0.520499	0.602716	0.999776
SNORA1	6.62818	0.888995	0.934101	0.951712	0.341243	0.999776
SNORA66	4.01791	0.888989	1.20979	0.734826	0.462445	0.999776
SLC6A19	25.8413	0.888693	0.572389	1.5526	0.120518	0.999776
MMP25	24.3653	0.887476	0.554979	1.59912	0.109795	0.999776
COL4A4	3.39236	0.886733	1.56093	0.568082	0.569979	0.999776
LINC01572	4.9917	0.886638	1.2705	0.697864	0.485262	0.999776
C12orf74	4.49787	0.883349	1.2549	0.70392	0.481482	0.999776
SLC35G5	3.1881	0.882859	1.60732	0.549273	0.582818	0.999776
LOC728673	9.77302	0.881562	0.83584	1.0547	0.291562	0.999776
ARHGEF25	4.04911	0.880987	1.29647	0.679527	0.496804	0.999776
PNMA6A	3.67471	0.879094	1.44993	0.6063	0.544316	0.999776
SYNE1	1.6457	0.878109	1.8542	0.47358	0.6358	0.999776
RNA45S5	31.7516	0.877726	0.599499	1.4641	0.143167	0.999776
SNORA20	1.93333	0.875643	1.80645	0.48473	0.627868	0.999776
LOC101059948	9.43242	0.875303	0.918298	0.953179	0.340499	0.999776
FGFBP3	17.5296	0.875008	0.659764	1.32624	0.184759	0.999776
TBX15	10.7474	0.872531	0.886389	0.984366	0.324935	0.999776
HES5	4.20606	0.870942	1.16065	0.750394	0.453017	0.999776
RFPL3S	27.1642	0.869648	0.511413	1.70048	0.0890404	0.999776
TMEM145	12.2653	0.869276	0.768822	1.13066	0.258199	0.999776
DMRT2	4.85932	0.868672	1.78524	0.486585	0.626553	0.999776
TMED6	28.7194	0.868304	0.963442	0.901252	0.367455	0.999776
LLPH-AS1	5.72926	0.867128	1.01726	0.852417	0.393983	0.999776
LRRC32	15.3247	0.866978	0.711326	1.21882	0.222913	0.999776
ZEB1	9.21237	0.866941	0.892939	0.970885	0.331606	0.999776
NPC1L1	14.0195	0.86674	0.73242	1.18339	0.236654	0.999776
S100A3	24.5581	0.865117	0.837399	1.0331	0.301557	0.999776
TRIM9	4.74125	0.864942	1.34028	0.645344	0.518704	0.999776
MTRNR2L1	57.23	0.863693	1.10633	0.780681	0.43499	0.999776
ITGB1BP2	5.00162	0.862722	1.15322	0.748095	0.454403	0.999776
PTPRD-AS1	2.10495	0.862532	2.17997	0.395663	0.692354	0.999776
C11orf63	19.9725	0.861943	0.790601	1.09024	0.275608	0.999776
KCND1	68.7637	0.860768	0.334711	2.57167	0.0101208	0.999776
LY6H	4.69648	0.85939	2.71452	0.31659	0.751555	0.999776
SNORA11	1.63956	0.858967	2.20834	0.388965	0.697302	0.999776
HLA-DOB	7.501	0.858618	1.46008	0.588063	0.55649	0.999776
SNORD117	6.66929	0.858354	1.05188	0.816017	0.41449	0.999776
SCN4A	2.58798	0.856629	1.56247	0.548253	0.583518	0.999776
SNORA63	6.5093	0.855807	0.922775	0.927427	0.353705	0.999776
NACA2	12.2152	0.855303	0.722369	1.18402	0.236404	0.999776
CCDC136	10.3332	0.854752	0.815738	1.04783	0.294719	0.999776
SMA4	14.8713	0.853119	0.6418	1.32926	0.183763	0.999776
TNFRSF9	31.9186	0.852459	0.702423	1.2136	0.224902	0.999776
RBM20	20.5334	0.851627	0.869392	0.979565	0.327301	0.999776
WFIKKN1	10.8851	0.8516	1.16637	0.730128	0.465312	0.999776
CSMD3	2.2947	0.849878	2.03738	0.417142	0.676575	0.999776
ARSG	4.22904	0.849492	1.41249	0.601415	0.547563	0.999776
CYP21A1P	5.3595	0.847633	1.64135	0.516424	0.605558	0.999776
RFESD	11.3946	0.845859	0.752358	1.12428	0.260895	0.999776
ABHD1	4.18603	0.845387	1.70667	0.495344	0.620357	0.999776
MT1X	2648.16	0.844439	0.856263	0.986191	0.324039	0.999776
PCDHGB1	6.74376	0.844223	1.53127	0.551321	0.581414	0.999776
SEMA6D	3.50485	0.840881	1.8273	0.460176	0.64539	0.999776
CXCR4	714.951	0.840318	0.230473	3.64606	0.000266291	0.228788
CACNA1E	2.1887	0.839425	2.09742	0.400218	0.688996	0.999776
TRIM63	3.9572	0.839226	1.49744	0.560443	0.575178	0.999776
NEUROD2	5.63789	0.839038	1.45723	0.575775	0.564768	0.999776
LOC100996437	20.2679	0.838474	0.729482	1.14941	0.250387	0.999776
SERPINB7	693.875	0.838207	0.490875	1.70758	0.0877147	0.999776
KLC3	25.5159	0.837982	0.733541	1.14238	0.253297	0.999776
DFNB59	17.7028	0.83732	0.639467	1.3094	0.190398	0.999776
MIR2116	2.65717	0.836611	1.49055	0.561275	0.57461	0.999776
MT1G	13.267	0.836217	0.941245	0.888416	0.374317	0.999776
ADGRL2	16.791	0.83502	0.944018	0.884538	0.376406	0.999776
GUCY2EP	4.6909	0.830662	1.54432	0.537883	0.590658	0.999776
LOC101060091	7.93948	0.830633	0.959447	0.865742	0.386632	0.999776
LRRC34	8.23198	0.830444	1.10139	0.753995	0.450852	0.999776
DNAH11	15.5916	0.827641	1.78806	0.462872	0.643456	0.999776
LINC00570	7.0644	0.827079	1.3254	0.624022	0.532613	0.999776
2023-09-03	42.1332	0.826238	0.50308	1.64236	0.100516	0.999776
LOC100507634	4.35253	0.826006	1.5943	0.5181	0.604388	0.999776
KLK9	10.9273	0.825486	0.995098	0.829552	0.406792	0.999776
ADAM20P1	13.4212	0.824946	0.751558	1.09765	0.272358	0.999776
CAPN3	34.5217	0.824005	0.546759	1.50707	0.131793	0.999776
OSER1-AS1	43.0712	0.82398	0.392818	2.09761	0.0359393	0.999776
LOC100507006	59.2295	0.823698	0.471289	1.74776	0.0805062	0.999776
LINC01433	1.86114	0.822908	2.21471	0.371564	0.710217	0.999776
TRABD2B	7.49574	0.822455	1.33764	0.614853	0.538652	0.999776
C3orf35	143.406	0.82196	0.324792	2.53073	0.0113827	0.999776
CFAP53	46.3006	0.821755	0.488406	1.68252	0.0924676	0.999776
HLA-DRB5	5.83749	0.821536	1.16009	0.708165	0.478843	0.999776
PGAM2	6.53551	0.820893	1.06731	0.769124	0.44182	0.999776
ZCWPW2	5.7295	0.820842	1.28138	0.640591	0.521788	0.999776
TRPC1	43.2185	0.820679	0.431335	1.90265	0.0570864	0.999776
EQTN	4.55739	0.819875	1.25303	0.654315	0.512909	0.999776
AVIL	18.1475	0.819598	0.900898	0.909757	0.362951	0.999776
KLHL31	344.525	0.819178	0.368115	2.22534	0.0260587	0.999776
COL21A1	3.13	0.818394	1.36279	0.600527	0.548155	0.999776
IDI2-AS1	8.49541	0.817406	0.804292	1.01631	0.309484	0.999776
CLCA4	5889.2	0.816457	0.883179	0.924453	0.35525	0.999776
ANXA8	9.6169	0.816436	1.32836	0.614621	0.538805	0.999776
NRSN2-AS1	59.8788	0.816159	0.412889	1.9767	0.0480754	0.999776
OGFR-AS1	2.03263	0.815543	2.20689	0.369543	0.711723	0.999776
LINC00842	6.82946	0.815308	1.09938	0.741606	0.458326	0.999776
DLX3	24.0273	0.815094	0.652808	1.2486	0.211813	0.999776
EML6	19.1169	0.813274	0.783798	1.03761	0.299453	0.999776
PRNCR1	5.51682	0.81312	0.994986	0.817218	0.413804	0.999776
POM121L1P	2.96776	0.811075	1.36219	0.595419	0.551564	0.999776
SCGB2A1	22.2299	0.809557	0.994704	0.813867	0.415721	0.999776
LINC00598	2.87208	0.808636	2.0605	0.392447	0.694728	0.999776
CA14	33.8566	0.807319	0.675295	1.19551	0.23189	0.999776
UOX	5.53187	0.807249	1.06253	0.759745	0.447407	0.999776
C6orf99	12.5516	0.807162	0.658211	1.2263	0.220087	0.999776
ACAP1	29.5346	0.806356	0.618837	1.30302	0.192568	0.999776
B3GAT2	1.53358	0.805822	2.71632	0.296659	0.766726	0.999776
CACNA2D3	40.7477	0.804153	0.464491	1.73126	0.0834058	0.999776
INCA1	24.8611	0.803123	0.682078	1.17746	0.23901	0.999776
SETBP1	109.937	0.800041	0.635488	1.25894	0.208052	0.999776
NPPA-AS1	4.33441	0.799905	1.10426	0.72438	0.468832	0.999776
LSMEM1	65.5037	0.798549	0.449989	1.7746	0.0759645	0.999776
NPPB	7.00727	0.797902	1.56731	0.509091	0.610688	0.999776
HSPB3	9.25492	0.796212	1.03272	0.770987	0.440715	0.999776
LOC100147773	4.12469	0.796024	1.3993	0.568873	0.569443	0.999776
SLC10A1	2.19341	0.795273	1.95439	0.406917	0.684069	0.999776
TNNI2	28.2885	0.79451	0.637807	1.24569	0.212878	0.999776
ANGPT4	9.03094	0.794442	1.00554	0.790067	0.429489	0.999776
TMOD1	20.7089	0.79385	0.769982	1.031	0.302542	0.999776
TTC41P	7.64074	0.793163	0.989877	0.801274	0.422973	0.999776
LOC100506801	11.4766	0.79289	0.892434	0.888458	0.374295	0.999776
LOC101243545	4.66199	0.792366	1.06563	0.743563	0.457141	0.999776
MTRNR2L9	10.7705	0.789833	0.792835	0.996213	0.319146	0.999776
LBH	76.2239	0.789363	0.588972	1.34024	0.180167	0.999776
SLC22A31	20.0927	0.787737	0.770627	1.0222	0.306685	0.999776
GTSF1	7.86581	0.786302	2.56876	0.306102	0.759527	0.999776
C4orf47	39.0511	0.78565	0.431391	1.8212	0.0685766	0.999776
LACTB2-AS1	4.16997	0.784753	1.50918	0.519986	0.603073	0.999776
SULT1E1	2.73112	0.783885	2.94383	0.26628	0.790023	0.999776
ASPG	12.9243	0.782934	0.737389	1.06176	0.288343	0.999776
LOC100129203	5.7827	0.77988	1.37123	0.568746	0.569528	0.999776
PKN2-AS1	1.68338	0.779807	2.20815	0.353149	0.723977	0.999776
LAMB2P1	78.2967	0.778816	0.371558	2.09608	0.0360749	0.999776
MYBPC2	10.6584	0.778738	1.40286	0.555106	0.578822	0.999776
DUSP5	2954.86	0.777536	0.372858	2.08534	0.0370382	0.999776
DAO	6.9995	0.777362	2.16621	0.358858	0.719702	0.999776
MALRD1	11.9519	0.776897	1.37597	0.564616	0.572335	0.999776
C1QL1	206.872	0.776212	0.57355	1.35335	0.175945	0.999776
AGMO	21.0297	0.773723	0.830251	0.931914	0.351381	0.999776
CYP3A4	186.148	0.771467	1.03524	0.745207	0.456147	0.999776
PTCH2	3.71665	0.770369	1.61144	0.478064	0.632605	0.999776
ATF3	2206.31	0.769811	0.355134	2.16766	0.0301845	0.999776
LOC100506083	7.54836	0.76905	1.03032	0.746422	0.455413	0.999776
CA1	544.045	0.768779	1.55455	0.494536	0.620928	0.999776
HIST1H3D	9.10992	0.768653	0.821066	0.936164	0.349189	0.999776
ANKHD1	73.6131	0.767969	0.38152	2.01292	0.0441229	0.999776
TAF9B	16.8476	0.767766	0.737608	1.04089	0.297928	0.999776
TMEM140	124.635	0.76736	0.571664	1.34233	0.17949	0.999776
CCL20	514.359	0.765787	0.387548	1.97598	0.0481572	0.999776
LEAP2	136.701	0.765331	0.4653	1.64481	0.100009	0.999776
ZNF625	13.1626	0.764845	0.959475	0.79715	0.425364	0.999776
EGR1	502.484	0.764698	0.548408	1.39439	0.163198	0.999776
UPK2	4.69706	0.76399	1.27906	0.597304	0.550304	0.999776
BRCAT54	5.38858	0.763374	0.992827	0.768889	0.441959	0.999776
TRIM67	5.0439	0.763151	1.22981	0.620545	0.534899	0.999776
SLAMF9	4.70434	0.763123	1.1556	0.660369	0.509017	0.999776
EID3	2.2668	0.763028	2.06418	0.369653	0.711641	0.999776
LOC101927322	5.0085	0.762875	1.03981	0.73367	0.46315	0.999776
COL6A4P2	14.8957	0.76214	0.872549	0.873463	0.382411	0.999776
BASP1	6.49478	0.761876	1.47574	0.516267	0.605668	0.999776
LMNTD2	169.716	0.761822	0.248936	3.06032	0.00221103	0.610282
CYP3A7	5.96027	0.761802	1.22303	0.622878	0.533364	0.999776
LOC101929140	16.2702	0.761581	0.721125	1.0561	0.290922	0.999776
FOXD1	20.2056	0.759978	0.953099	0.797376	0.425233	0.999776
ZMAT1	11.2854	0.759576	1.28946	0.589065	0.555818	0.999776
PWAR1	2.27986	0.758968	1.73707	0.436925	0.662166	0.999776
UCN3	8.98536	0.758429	1.91352	0.396353	0.691844	0.999776
MED12L	6.45408	0.757788	1.56352	0.484669	0.627911	0.999776
UBE2E4P	3.11711	0.757245	1.61789	0.468045	0.639752	0.999776
OVOL1-AS1	7.54677	0.756061	0.970663	0.778911	0.436032	0.999776
SNORA64	3.99752	0.755114	1.4291	0.528384	0.597233	0.999776
GLIPR1	6.46874	0.75488	1.09908	0.686831	0.492189	0.999776
PLCD4	18.3072	0.754318	0.770938	0.978442	0.327856	0.999776
ANXA8L1	4.27005	0.753612	1.8585	0.405496	0.685113	0.999776
KRT9	1.55703	0.753537	2.71449	0.277598	0.781321	0.999776
CNIH2	16.5446	0.753474	0.644234	1.16957	0.242176	0.999776
LOC102546294	3.11196	0.75319	1.61145	0.467398	0.640215	0.999776
LOC105372441	2.72558	0.753049	1.99272	0.377899	0.705505	0.999776
TEX12	4.52217	0.752742	1.89985	0.396211	0.691949	0.999776
RHCE	26.6077	0.752719	0.535007	1.40693	0.159447	0.999776
KLRC2	3.41674	0.752475	2.33224	0.322641	0.746967	0.999776
NRG1	6.1059	0.752219	1.21359	0.619827	0.535371	0.999776
RPL23P8	13.7672	0.750768	0.903148	0.831279	0.405816	0.999776
AOC3	30.4239	0.75031	0.672618	1.11551	0.264633	0.999776
KIAA1024	9.95654	0.750133	1.05761	0.709275	0.478154	0.999776
TPTE2P6	5.4429	0.75001	1.79201	0.41853	0.67556	0.999776
ADAMTS19	3.53568	0.749758	1.82037	0.411871	0.680434	0.999776
SCARNA7	15.2705	0.749397	0.630469	1.18863	0.234584	0.999776
GUCA1B	184.504	0.749236	0.307734	2.43469	0.0149045	0.999776
FOXN3-AS1	4.79746	0.746994	1.45217	0.514399	0.606973	0.999776
CDKN2D	111.714	0.745226	0.340679	2.18747	0.0287082	0.999776
PCDHGB8P	7.63312	0.745031	0.968244	0.769465	0.441617	0.999776
STRA6	30.3614	0.7437	0.87254	0.852339	0.394026	0.999776
GS1-259H13.2	61.4532	0.742614	0.372316	1.99458	0.0460889	0.999776
IGFALS	12.8058	0.742362	0.882537	0.841168	0.400254	0.999776
LOC101926911	11.5656	0.74043	0.980586	0.755089	0.450196	0.999776
LRP2	5.59415	0.739829	1.17312	0.630653	0.528267	0.999776
PLIN1	34.7702	0.738628	0.578003	1.2779	0.201286	0.999776
NRXN3	5.5043	0.737329	1.38677	0.531686	0.594943	0.999776
SLC7A9	2.62571	0.737327	1.70947	0.431319	0.666237	0.999776
SCARNA15	8.70874	0.73603	0.949652	0.775053	0.438308	0.999776
FXYD1	25.522	0.735796	0.579159	1.27046	0.203922	0.999776
MTRNR2L8	234.659	0.733718	0.52651	1.39355	0.163453	0.999776
LINC01232	16.0593	0.733202	0.751462	0.9757	0.329213	0.999776
DUSP1	1033.29	0.732894	0.410021	1.78745	0.0738641	0.999776
NDUFA4L2	75.1359	0.731847	0.529089	1.38322	0.166597	0.999776
GPR162	2.58208	0.730798	1.4503	0.503896	0.614335	0.999776
TAC3	15.6935	0.730711	0.976537	0.748268	0.454299	0.999776
KCNQ2	8.82882	0.730469	0.807384	0.904735	0.365606	0.999776
GP6	6.19695	0.730056	0.947199	0.770752	0.440854	0.999776
FOXCUT	1.63977	0.729896	2.21344	0.329757	0.741584	0.999776
ARHGAP33	26.3954	0.729845	0.837156	0.871815	0.383309	0.999776
FAM71A	4.35597	0.728511	1.78822	0.407395	0.683718	0.999776
ZNF578	5.0617	0.727541	1.15798	0.628282	0.529819	0.999776
SNHG25	45.0711	0.726314	0.747306	0.97191	0.331095	0.999776
SOX7	685.866	0.725244	0.416451	1.74149	0.0815985	0.999776
LINC00339	119.004	0.724705	0.303987	2.384	0.0171258	0.999776
CGNL1	77.9528	0.724619	0.416389	1.74025	0.0818157	0.999776
HIST1H2BD	1097.82	0.723886	0.154528	4.6845	2.80647e-06	0.00929559
FGD5	15.0797	0.72345	1.07145	0.675209	0.499543	0.999776
ABCA8	8.75563	0.723192	0.77325	0.935262	0.349653	0.999776
2023-09-01	86.0164	0.72318	0.386107	1.873	0.0610679	0.999776
LOC101929224	4.37561	0.722997	1.33644	0.540987	0.588517	0.999776
LGALS17A	34.6677	0.722975	1.07932	0.669846	0.502956	0.999776
MYBPC1	29.3154	0.722822	0.538871	1.34136	0.179802	0.999776
TMPPE	21.4441	0.722283	0.991254	0.728656	0.466212	0.999776
DRD4	136.076	0.721347	0.296091	2.43623	0.0148412	0.999776
TMEM200B	15.3712	0.720669	0.680817	1.05854	0.289811	0.999776
GPR85	2.71314	0.720054	1.32739	0.542458	0.587503	0.999776
DPH3P1	2.16501	0.719359	2.51095	0.286489	0.774504	0.999776
MIR4701	3.17451	0.717252	1.63852	0.437744	0.661572	0.999776
RGMA	14.5168	0.715934	0.822268	0.870683	0.383928	0.999776
LINC00672	78.8593	0.715879	0.583457	1.22696	0.219838	0.999776
OLMALINC	574.9	0.715331	0.303198	2.35929	0.01831	0.999776
NALCN	12.5047	0.712746	1.29132	0.55195	0.580983	0.999776
TNF	76.6937	0.71234	0.460302	1.54755	0.121731	0.999776
SAMD11	15.0189	0.711907	0.662154	1.07514	0.282313	0.999776
KATNAL2	10.0937	0.711884	0.749155	0.950249	0.341986	0.999776
SNORD123	3.98367	0.711836	1.45517	0.489178	0.624715	0.999776
TEX101	2.52386	0.711625	2.16438	0.328789	0.742315	0.999776
EGF	41.1435	0.711541	0.488437	1.45677	0.145179	0.999776
SNORD14A	11.7216	0.709191	0.829579	0.85488	0.392617	0.999776
CDK5R2	6.88672	0.70778	0.928176	0.762549	0.445732	0.999776
PRKG2	36.3885	0.707292	0.661179	1.06974	0.284735	0.999776
LINC00032	3.82968	0.707067	1.33272	0.530545	0.595734	0.999776
PRC1-AS1	7.25987	0.705729	1.42999	0.493519	0.621646	0.999776
PAX2	2.08538	0.702896	2.50941	0.280105	0.779397	0.999776
RASGRP1	37.3425	0.702893	0.62661	1.12174	0.261973	0.999776
LINC01269	22.5122	0.702135	0.762149	0.921256	0.356917	0.999776
LINC01474	9.72364	0.70188	0.86846	0.808189	0.418982	0.999776
BGLAP	4.41952	0.701671	1.30715	0.536795	0.591409	0.999776
LINC00337	3.1501	0.700711	1.55575	0.450401	0.652421	0.999776
SLC34A2	12.1751	0.700238	0.862896	0.811498	0.41708	0.999776
ULBP1	7.41357	0.700008	0.982131	0.712744	0.476004	0.999776
HCG27	25.8508	0.699015	0.527248	1.32578	0.184912	0.999776
ARHGAP31	9.21301	0.698353	0.766352	0.911269	0.362154	0.999776
HIC1	3.74241	0.698015	1.27822	0.546084	0.585008	0.999776
LOC102724890	1.51342	0.69774	3.30693	0.210994	0.832892	0.999776
C19orf18	26.473	0.697501	0.597736	1.16691	0.243249	0.999776
INO80B	7.26054	0.696925	1.01258	0.688263	0.491287	0.999776
NCALD	17.201	0.696394	0.791082	0.880306	0.378694	0.999776
TM4SF1-AS1	89.5627	0.695773	0.368137	1.88999	0.0587597	0.999776
MIR29B2	14.2488	0.695292	0.669489	1.03854	0.299018	0.999776
CDK14	23.0715	0.6951	0.700789	0.991881	0.321256	0.999776
TSTD3	20.9617	0.694761	0.685659	1.01327	0.310929	0.999776
MAMLD1	25.4573	0.694523	0.637487	1.08947	0.275947	0.999776
C19orf38	10.9189	0.693698	0.769802	0.901138	0.367515	0.999776
TCAP	5.13401	0.692317	1.09504	0.632232	0.527235	0.999776
HPN	3.97485	0.69197	1.44628	0.478449	0.632331	0.999776
ILDR2	188.254	0.691479	0.394181	1.75422	0.0793933	0.999776
HRASLS2	154.203	0.691345	0.339461	2.0366	0.0416902	0.999776
LINC00472	12.5009	0.691281	0.785715	0.879811	0.378962	0.999776
SPESP1	4.77528	0.690777	1.68483	0.409999	0.681807	0.999776
BMF	290.057	0.690124	0.480737	1.43556	0.151129	0.999776
CCDC3	3.11005	0.690096	1.72482	0.400097	0.689085	0.999776
SPACA4	2.04644	0.689937	2.58771	0.266621	0.789761	0.999776
LRRN4	4.51094	0.688818	1.63765	0.420614	0.674037	0.999776
SCN4B	3.4247	0.688317	1.24848	0.551326	0.58141	0.999776
RPS14P3	179.554	0.686541	0.321388	2.13617	0.0326652	0.999776
PRORY	1.74845	0.686144	3.21139	0.21366	0.830813	0.999776
MPO	6.30067	0.685935	1.24695	0.550092	0.582256	0.999776
SHISA8	325.556	0.685038	0.225802	3.0338	0.00241498	0.655646
WNT4	135.156	0.685015	0.332896	2.05774	0.0396147	0.999776
POPDC2	6.40218	0.683169	1.31456	0.519694	0.603277	0.999776
ADRB1	26.8007	0.683134	0.824004	0.829043	0.40708	0.999776
LY6G6C	18.9801	0.681484	0.810597	0.840719	0.400505	0.999776
LOC100506844	2.39496	0.681304	1.71867	0.396413	0.6918	0.999776
KRT86	57.2853	0.681235	0.551863	1.23443	0.217043	0.999776
DUOXA1	177.221	0.680856	0.361202	1.88498	0.059433	0.999776
CPAMD8	15.5098	0.680613	0.685279	0.993192	0.320617	0.999776
RNF112	55.965	0.680576	0.370717	1.83583	0.0663821	0.999776
AXL	387.575	0.680151	0.311316	2.18476	0.0289063	0.999776
LOC101927811	20.2868	0.679784	0.832551	0.816507	0.414211	0.999776
OTUD1	368.72	0.67913	0.243531	2.78868	0.00529227	0.782833
FAM227B	29.3713	0.678385	0.634731	1.06878	0.285171	0.999776
PLA2G2F	16.9002	0.677942	0.948784	0.714537	0.474895	0.999776
CSGALNACT1	10.0709	0.676425	1.14821	0.589113	0.555786	0.999776
LOC100233156	114.026	0.675248	0.725837	0.930303	0.352214	0.999776
ZSWIM8-AS1	33.8436	0.675196	0.640863	1.05357	0.292078	0.999776
CDH5	18.5606	0.67428	1.62365	0.415286	0.677933	0.999776
MT2A	204.414	0.673143	0.230183	2.92438	0.00345139	0.707463
FUT1	43.7903	0.672851	0.722764	0.930942	0.351884	0.999776
HBEGF	612.185	0.672649	0.397521	1.69211	0.0906255	0.999776
CPT1B	7.02191	0.672034	1.12473	0.597506	0.550169	0.999776
SEPT7-AS1	4.80758	0.671825	1.17644	0.571067	0.567954	0.999776
ZNF585A	238.797	0.671434	0.193562	3.46883	0.00052273	0.351739
ABCC11	16.2558	0.669919	0.886867	0.755376	0.450023	0.999776
HHEX	18.6025	0.669741	0.576502	1.16173	0.245344	0.999776
GCGR	11.9089	0.669164	0.923284	0.724766	0.468596	0.999776
LINC01176	10.8957	0.668173	0.745054	0.896811	0.36982	0.999776
SERPING1	12.3071	0.667613	0.881124	0.757683	0.448641	0.999776
RND1	82.049	0.667588	0.607624	1.09869	0.271905	0.999776
LINC01133	1112.42	0.667576	0.226045	2.95329	0.00314409	0.682237
CD4	10.273	0.666834	0.956138	0.697425	0.485537	0.999776
LINC01273	18.6124	0.666665	0.633776	1.05189	0.292849	0.999776
MIR200C	4.46062	0.666644	1.45651	0.4577	0.647168	0.999776
HS3ST6	23.5327	0.666172	0.750372	0.887789	0.374654	0.999776
NOTUM	9.26845	0.665434	1.10516	0.602117	0.547096	0.999776
DUSP5P1	11.3579	0.665378	1.13373	0.586892	0.557276	0.999776
HLA-DQB1	173.029	0.665215	1.54925	0.429378	0.667648	0.999776
C2orf27A	6.11156	0.665111	2.28022	0.291688	0.770525	0.999776
CSPG4	30.5464	0.664277	0.792458	0.838248	0.401891	0.999776
CATSPERG	27.6293	0.663675	0.573585	1.15706	0.247246	0.999776
SNORA21	4.57099	0.662832	1.09354	0.606136	0.544425	0.999776
RPL19P12	9.36194	0.662011	0.832079	0.795611	0.426258	0.999776
HIST1H2BC	55.4004	0.660868	0.447249	1.47763	0.139507	0.999776
LINC01186	20.6976	0.660457	0.589536	1.1203	0.262586	0.999776
SNORD35B	5.02042	0.660383	1.10321	0.598601	0.549439	0.999776
PRKCQ	4.18253	0.660354	1.93516	0.34124	0.732923	0.999776
COL5A2	25.0796	0.660353	0.519149	1.27199	0.203377	0.999776
ZNF821	204.168	0.660273	0.318246	2.07473	0.038012	0.999776
SRRM2-AS1	7.25461	0.659353	0.926285	0.711825	0.476573	0.999776
TRIB3	1990.72	0.658939	0.367353	1.79375	0.072853	0.999776
FTCDNL1	3.3337	0.658663	1.74399	0.377677	0.705671	0.999776
LINC01363	28.792	0.658097	0.744852	0.883527	0.376952	0.999776
GADD45B	421.748	0.658081	0.363794	1.80894	0.0704602	0.999776
SLC26A4	2.09328	0.657356	1.72908	0.380177	0.703814	0.999776
CYP4F35P	70.9578	0.657222	0.305711	2.14982	0.0315698	0.999776
ADHFE1	28.5071	0.656689	0.514359	1.27671	0.201704	0.999776
PKHD1	18.4246	0.65615	1.26673	0.517986	0.604468	0.999776
LOC101927686	3.72694	0.656	1.32569	0.494836	0.620716	0.999776
CD7	12.9072	0.655367	0.906585	0.722897	0.469743	0.999776
HILPDA	2318.61	0.655311	0.225215	2.90971	0.0036176	0.707463
CCDC152	2.18018	0.654735	2.17286	0.301324	0.763167	0.999776
STAG3	11.0565	0.65345	0.923701	0.707425	0.479302	0.999776
GPR37L1	79.0005	0.653228	0.532062	1.22773	0.219549	0.999776
HIST1H2BN	33.0207	0.652642	0.502762	1.29811	0.194249	0.999776
ANGPTL4	6865.75	0.652633	0.291496	2.23891	0.025162	0.999776
NOD2	123.416	0.652313	0.381088	1.71171	0.0869497	0.999776
TTLL3	139.141	0.652285	0.262768	2.48236	0.0130514	0.999776
FAM45B	37.3991	0.651421	0.456212	1.42789	0.153323	0.999776
LCP1	2.68463	0.651418	2.38737	0.27286	0.784961	0.999776
CLDN9	51.7389	0.651416	0.480307	1.35625	0.17502	0.999776
PI3	1264.97	0.651267	0.495919	1.31325	0.189098	0.999776
CCDC110	26.0079	0.651173	0.534636	1.21797	0.223234	0.999776
PROSER2-AS1	4.14343	0.650564	1.22568	0.53078	0.595571	0.999776
FAM184B	4.16537	0.650238	1.2974	0.501187	0.61624	0.999776
SYNGR3	143.966	0.650068	0.277557	2.34211	0.0191752	0.999776
LGALS1	2194.19	0.649494	0.391033	1.66097	0.0967196	0.999776
INTS6-AS1	8.86845	0.649001	0.885819	0.732657	0.463768	0.999776
PDGFB	1592.88	0.645884	0.1983	3.25711	0.00112553	0.433486
GPC3	20.734	0.644522	0.640977	1.00553	0.314641	0.999776
LOC101927043	59.8422	0.644346	0.488758	1.31833	0.187392	0.999776
LINC00431	5.90524	0.643878	2.00116	0.321752	0.747641	0.999776
FOXC1	304.687	0.643717	0.342966	1.87691	0.0605299	0.999776
ZNF624	85.441	0.643066	0.378459	1.69917	0.0892874	0.999776
RAPGEF4	11.3153	0.642904	0.955476	0.672863	0.501035	0.999776
CD300C	5.36477	0.641184	1.23593	0.518787	0.603909	0.999776
AFAP1L1	21.4588	0.641183	0.635424	1.00906	0.312944	0.999776
PITX2	22.7961	0.640969	0.517292	1.23908	0.215314	0.999776
PPBP	33.6809	0.640848	0.954277	0.671554	0.501868	0.999776
RPL13AP20	321.236	0.639517	0.223688	2.85897	0.00425019	0.726085
HLA-DRA	149.523	0.639082	0.612812	1.04287	0.297009	0.999776
KLF3-AS1	36.5221	0.638862	0.450662	1.41761	0.156305	0.999776
GDPD3	330.208	0.638671	0.465371	1.37239	0.169941	0.999776
IGSF21	9.0831	0.638392	1.5551	0.410516	0.681427	0.999776
LYL1	10.3972	0.637683	0.914269	0.697478	0.485504	0.999776
LOC100132356	6.79142	0.636122	1.17203	0.542751	0.587301	0.999776
LUCAT1	30.5771	0.635183	0.703221	0.903249	0.366394	0.999776
POU2F2	82.7228	0.63379	0.354236	1.78918	0.0735866	0.999776
NR4A1	513.215	0.633182	0.505422	1.25278	0.210286	0.999776
SLC31A2	49.8571	0.632486	0.428034	1.47765	0.139501	0.999776
RNF39	1303.31	0.632396	0.233685	2.70619	0.00680608	0.869801
RASA4	32.4832	0.632217	0.494879	1.27752	0.201419	0.999776
TM4SF18	2.02625	0.632135	2.0468	0.308841	0.757443	0.999776
LOC100289361	8.79269	0.63199	0.934439	0.676331	0.49883	0.999776
MTRNR2L2	538.817	0.631132	0.288941	2.1843	0.0289405	0.999776
CEACAM16	1.77658	0.630848	3.20516	0.196823	0.843966	0.999776
CHRD	7.17514	0.630828	1.51062	0.417595	0.676243	0.999776
TGFB2	76.1712	0.629743	0.532095	1.18352	0.236604	0.999776
INSM1	1.87444	0.629209	2.59214	0.242738	0.808209	0.999776
VSIG8	19.8531	0.629155	0.855042	0.735818	0.461841	0.999776
LOC728323	56.4186	0.628857	0.49691	1.26554	0.205679	0.999776
CHAC1	546.361	0.628767	0.323048	1.94636	0.051612	0.999776
LOC728175	27.04	0.628657	0.819773	0.766867	0.443161	0.999776
COLEC10	6.52456	0.628651	0.946807	0.663969	0.50671	0.999776
ELAVL2	6.07636	0.628296	1.30841	0.480199	0.631086	0.999776
CMPK2	93.7602	0.627968	0.533064	1.17804	0.238782	0.999776
MYO1G	2.77994	0.627932	1.40374	0.447329	0.654638	0.999776
DNM3	9.93232	0.627509	0.815586	0.769396	0.441658	0.999776
CRABP2	1346.12	0.627326	0.784462	0.79969	0.423891	0.999776
MXD1	4253.01	0.62711	0.327278	1.91614	0.0553473	0.999776
C5orf38	40.6335	0.626987	0.640459	0.978965	0.327597	0.999776
SEMG2	1.78915	0.626694	2.25729	0.277632	0.781295	0.999776
CDH13	3.78581	0.626332	1.39157	0.450089	0.652647	0.999776
SRL	14.4871	0.625664	1.12982	0.553773	0.579734	0.999776
SNORD110	2.15209	0.625363	2.22877	0.280587	0.779027	0.999776
NCCRP1	70.3754	0.625269	0.576565	1.08447	0.278156	0.999776
C3	88.7974	0.625197	0.560033	1.11636	0.264269	0.999776
ALOX12B	32.4268	0.625081	0.58412	1.07012	0.284564	0.999776
IGFBP3	29016.9	0.62389	0.165345	3.77327	0.000161121	0.211814
PODNL1	186.067	0.623549	0.381963	1.63248	0.102578	0.999776
PTPRN	2.13858	0.62287	2.57697	0.241706	0.809008	0.999776
SNORD2	7.90044	0.620202	1.00073	0.619751	0.535422	0.999776
HIST2H2BE	216.46	0.619657	0.236769	2.61713	0.00886718	0.985566
MROH7-TTC4	27.9328	0.618404	0.56589	1.0928	0.274482	0.999776
IGSF5	1.70235	0.617992	2.15214	0.287153	0.773995	0.999776
CAPN14	242.606	0.617872	0.441248	1.40028	0.161428	0.999776
IFIT1	117.241	0.617819	0.468854	1.31772	0.187597	0.999776
CLDN23	1095.5	0.616852	0.438077	1.40809	0.159104	0.999776
ADAMTS9-AS2	15.1614	0.61664	0.732314	0.842042	0.399764	0.999776
GLTPD2	37.7743	0.616493	0.408125	1.51055	0.130903	0.999776
ASB4	3.73899	0.614969	1.51632	0.405566	0.685062	0.999776
PLA2G4C	67.9792	0.614729	0.364206	1.68786	0.0914378	0.999776
SNORD32A	3.71409	0.614393	1.52024	0.404143	0.686108	0.999776
LINC01115	4.34907	0.614185	1.7105	0.359067	0.719545	0.999776
EFNA1	4051.82	0.613156	0.21924	2.79673	0.00516229	0.782833
LOC101928673	17.7653	0.613046	0.672124	0.912103	0.361714	0.999776
ESYT3	46.5351	0.612975	0.456934	1.3415	0.17976	0.999776
LOC644554	1.7423	0.612943	1.87171	0.327477	0.743307	0.999776
CCDC81	11.2422	0.612879	0.729517	0.840115	0.400844	0.999776
ACTG1P4	26.0089	0.611677	0.705958	0.866449	0.386244	0.999776
CYP2B7P	59.8563	0.61047	0.710891	0.858739	0.390484	0.999776
CFAP45	61.3274	0.610366	0.402783	1.51537	0.129678	0.999776
SYCP2	21.0791	0.609802	0.750769	0.812237	0.416656	0.999776
COL12A1	2.75507	0.609585	1.60938	0.37877	0.704858	0.999776
SLC25A21	3.79568	0.609069	1.53918	0.395709	0.69232	0.999776
TSC22D3	1537.86	0.608254	0.319669	1.90276	0.0570716	0.999776
CATSPER1	7.54788	0.606404	0.928353	0.653204	0.513625	0.999776
COL7A1	275.121	0.60595	0.292702	2.0702	0.0384339	0.999776
HOXA4	93.6914	0.605919	0.463273	1.30791	0.190904	0.999776
CCDC114	21.8247	0.604918	0.58303	1.03754	0.299483	0.999776
C16orf45	59.2875	0.603975	0.506634	1.19213	0.233209	0.999776
PLA2G2C	1.68932	0.60351	2.61902	0.230433	0.817755	0.999776
TUB	1.90469	0.60349	2.63814	0.228755	0.819059	0.999776
PLSCR3	1.90469	0.60349	2.63814	0.228755	0.819059	0.999776
AAMDC	275.029	0.603386	0.238392	2.53107	0.0113715	0.999776
TMEM232	5.59436	0.603077	1.02383	0.589038	0.555836	0.999776
ID4	68.4211	0.603077	0.385828	1.56307	0.118036	0.999776
HLA-J	95.7675	0.602515	0.387988	1.55292	0.120442	0.999776
DOCK11	5.7312	0.60203	1.21276	0.496415	0.619602	0.999776
NDRG1	45819.7	0.601579	0.249225	2.4138	0.0157872	0.999776
SPINK13	2.59749	0.601014	1.712	0.35106	0.725544	0.999776
ZNF418	4.95604	0.600978	1.21442	0.49487	0.620692	0.999776
PRAM1	13.7641	0.600973	0.919243	0.653769	0.51326	0.999776
UBASH3A	23.6599	0.600264	0.801647	0.748789	0.453985	0.999776
DHDH	15.4173	0.599491	0.762789	0.78592	0.431914	0.999776
CREB3L3	18.4035	0.598992	0.743359	0.805791	0.420363	0.999776
UCP3	8.34056	0.59821	0.848221	0.705253	0.480653	0.999776
FAM132A	72.5622	0.597638	0.512629	1.16583	0.243684	0.999776
RAB34	49.4209	0.597155	0.652164	0.915651	0.35985	0.999776
AQP12A	34.4465	0.596277	0.634424	0.939872	0.347283	0.999776
LINC01260	4.82883	0.596047	1.08274	0.550496	0.581979	0.999776
LRP4	2131.65	0.595806	0.386258	1.54251	0.122951	0.999776
LURAP1L-AS1	2.13804	0.595781	2.61296	0.22801	0.819638	0.999776
PLA2G10	78.2272	0.595483	0.539505	1.10376	0.269698	0.999776
CH17-340M24.3	33.2046	0.594719	0.513311	1.15859	0.246622	0.999776
MYO18B	57.3752	0.593815	0.883165	0.672371	0.501347	0.999776
HLA-H	503.839	0.593066	0.409941	1.44671	0.147978	0.999776
CNTNAP3	11.0497	0.59273	1.18409	0.500577	0.616669	0.999776
ERO1A	25047.9	0.591972	0.290529	2.03757	0.041593	0.999776
LINC00982	47.0214	0.591514	0.981241	0.602823	0.546627	0.999776
LINC00707	2.80198	0.59091	2.38518	0.247742	0.804334	0.999776
PRKG1	4.25654	0.590347	1.89264	0.311917	0.755104	0.999776
LOC145783	12.3077	0.589571	0.745103	0.791261	0.428792	0.999776
ADAM32	31.9405	0.58939	0.453756	1.29891	0.193973	0.999776
PROX1-AS1	23.3282	0.589158	0.532129	1.10717	0.26822	0.999776
EGR2	2.9138	0.588654	2.39917	0.245358	0.80618	0.999776
CPQ	9.62801	0.588231	0.978415	0.601208	0.547701	0.999776
AQP7P1	14.011	0.587379	0.785927	0.747371	0.45484	0.999776
MEX3B	7.67855	0.586808	1.0767	0.545004	0.585751	0.999776
LOC105747689	56.8111	0.58633	0.409474	1.43191	0.15217	0.999776
GPR146	36.3975	0.585908	0.448613	1.30604	0.191538	0.999776
MIR3936	14.0533	0.585211	0.727858	0.804018	0.421387	0.999776
RAB33A	2.87678	0.583424	1.35555	0.430397	0.666907	0.999776
MIR3176	3.92482	0.583323	1.60584	0.363251	0.716418	0.999776
MIR631	2.107	0.583305	2.17741	0.26789	0.788784	0.999776
B3GNT6	28.4988	0.583262	1.3541	0.430737	0.66666	0.999776
SLC10A5	15.4902	0.582054	0.665514	0.874594	0.381795	0.999776
LRRC69	8.35308	0.581238	0.837992	0.693607	0.487929	0.999776
PLXDC1	6.46564	0.580719	0.995573	0.583301	0.559691	0.999776
HSD17B7	358.963	0.580695	0.27565	2.10664	0.0351489	0.999776
LOC101929741	2.42329	0.58032	1.9709	0.294444	0.768419	0.999776
CARD9	2.12105	0.579934	2.53801	0.228499	0.819258	0.999776
SNORD58C	28.8302	0.579244	0.550338	1.05252	0.292559	0.999776
OSER1	956.019	0.579125	0.182224	3.1781	0.00148244	0.482443
FALEC	12.2131	0.579004	0.68832	0.841183	0.400245	0.999776
MIR1247	6.80123	0.578992	1.02723	0.563644	0.572997	0.999776
PPEF2	9.22289	0.578888	1.00692	0.57491	0.565352	0.999776
TPRG1	52.7422	0.578873	0.948771	0.61013	0.541776	0.999776
SNORA73A	12.5139	0.578459	0.809632	0.714472	0.474935	0.999776
SHOX	3.27469	0.577897	1.5771	0.36643	0.714044	0.999776
JMJD1C-AS1	27.8588	0.577785	0.713031	0.810322	0.417755	0.999776
TMEM91	199.195	0.577475	0.363298	1.58954	0.111939	0.999776
MTTP	13.621	0.577047	0.736264	0.78375	0.433187	0.999776
GTF2IRD1P1	3.91189	0.576367	1.2249	0.470544	0.637966	0.999776
ARSB	41.7431	0.576161	0.550111	1.04735	0.294936	0.999776
HTR6	10.4176	0.575303	0.803009	0.716434	0.473724	0.999776
LOC100294362	10.8379	0.575086	1.18047	0.487169	0.626139	0.999776
RNF139-AS1	14.8204	0.574327	0.699348	0.821233	0.411514	0.999776
CCDC17	35.7232	0.574274	0.511598	1.12251	0.261646	0.999776
ST6GALNAC2	185.512	0.573708	0.310055	1.85034	0.0642642	0.999776
RNF32	53.5505	0.573605	0.357302	1.60538	0.10841	0.999776
THEMIS2	63.7863	0.573522	0.366673	1.56412	0.117789	0.999776
DNAH17	2.30729	0.573447	2.15915	0.265589	0.790556	0.999776
GNB3	57.5068	0.573434	0.431195	1.32987	0.183561	0.999776
CYP11A1	3.67519	0.573216	1.73835	0.329747	0.741591	0.999776
TRAPPC2B	62.8102	0.573151	0.382102	1.49999	0.133616	0.999776
WFDC3	146.118	0.572709	0.562412	1.01831	0.308531	0.999776
SVOPL	149.881	0.571925	0.724351	0.789569	0.429779	0.999776
PPP5D1	7.27337	0.571899	0.998667	0.572662	0.566873	0.999776
LOC285000	2.91799	0.571776	1.73055	0.330401	0.741097	0.999776
EDN2	148.406	0.571153	0.492078	1.1607	0.245765	0.999776
EFCAB13	53.327	0.571114	0.842446	0.677923	0.49782	0.999776
AOC2	72.1206	0.570905	0.326803	1.74694	0.0806478	0.999776
DDIT3	383.427	0.570883	0.190104	3.00301	0.00267326	0.680428
KIAA0825	7.5617	0.570716	1.23548	0.461939	0.644125	0.999776
PTPRB	1210.9	0.570502	0.272979	2.08991	0.0366257	0.999776
ACHE	461.628	0.569702	0.470698	1.21033	0.226151	0.999776
DCST2	64.4582	0.569376	0.429962	1.32424	0.185422	0.999776
CBS	55.9829	0.568134	0.534618	1.06269	0.287922	0.999776
CSF2RA	13.9788	0.568001	0.779295	0.728865	0.466084	0.999776
ENTPD3	18.61	0.567918	0.675577	0.840641	0.400549	0.999776
SFT2D2	46.4286	0.567867	0.457189	1.24208	0.214206	0.999776
IL15	59.0867	0.56687	0.410516	1.38087	0.167318	0.999776
RPL13AP5	4218.71	0.56671	0.225548	2.51259	0.0119848	0.999776
SEPSECS-AS1	3.24717	0.566311	1.55557	0.364053	0.715818	0.999776
SH3GL1P1	14.7531	0.56593	0.650023	0.87063	0.383956	0.999776
UBE2MP1	11.2707	0.565882	0.701032	0.807213	0.419544	0.999776
CCDC102B	6.6352	0.56545	0.933216	0.605915	0.544571	0.999776
GUCA2A	217.646	0.565347	0.677092	0.834964	0.403738	0.999776
SLC22A20	36.784	0.565257	0.633332	0.892513	0.372118	0.999776
PHF1	1397.85	0.565074	0.203057	2.78283	0.00538875	0.782833
OR2A1-AS1	2.78163	0.564588	1.67075	0.337925	0.73542	0.999776
SDCBP2	16.3431	0.564458	0.700287	0.806038	0.420221	0.999776
FOS	4605.94	0.56429	0.308347	1.83005	0.0672428	0.999776
SLC30A4	19.9952	0.563271	0.897763	0.627416	0.530387	0.999776
PAM16	6.52031	0.563187	1.04195	0.540512	0.588844	0.999776
FKBP9P1	7673.57	0.562505	0.349147	1.61108	0.107162	0.999776
CCR9	38.6103	0.562377	0.568426	0.989357	0.322488	0.999776
BLOC1S1	194.377	0.561981	0.302657	1.85682	0.0633366	0.999776
TIE1	2.93143	0.561876	1.64278	0.342027	0.732331	0.999776
ARHGAP40	4.29786	0.561855	1.93591	0.290228	0.771642	0.999776
ANXA2P3	278.223	0.561605	0.29375	1.91184	0.0558962	0.999776
SPATA25	6.9525	0.560571	1.08025	0.518927	0.603812	0.999776
LINC01301	7.48936	0.56057	1.05866	0.529511	0.596451	0.999776
TMEM106A	125.734	0.560416	0.286333	1.95722	0.0503216	0.999776
MYO15A	54.6232	0.56038	0.423539	1.32309	0.185806	0.999776
TMEM191A	53.9783	0.559553	0.390298	1.43366	0.151671	0.999776
RASD2	86.3526	0.559477	0.536266	1.04328	0.296817	0.999776
LINC01468	15.2139	0.559232	0.928311	0.602419	0.546896	0.999776
CTSV	196.733	0.558376	0.477263	1.16996	0.242019	0.999776
TPRXL	3.06045	0.558162	1.88643	0.295882	0.76732	0.999776
HAS2-AS1	8.50408	0.557399	1.03621	0.53792	0.590632	0.999776
CHGB	3.52029	0.557304	1.57436	0.353988	0.723348	0.999776
TMEM72-AS1	2.64702	0.556336	2.06935	0.268845	0.788049	0.999776
C6orf222	496.033	0.556013	0.395376	1.40629	0.159639	0.999776
GUCY2D	23.6957	0.555565	0.536833	1.03489	0.300719	0.999776
TEKT5	5.08426	0.555325	1.18122	0.470127	0.638264	0.999776
LOC102724297	11.9744	0.554934	0.757839	0.732258	0.464011	0.999776
HIST1H2AC	637.54	0.554877	0.22023	2.51954	0.0117508	0.999776
FAM86FP	50.8505	0.554537	0.63469	0.873713	0.382274	0.999776
ENO2	7560.26	0.55452	0.204131	2.71649	0.00659779	0.869801
LOC100507140	7.70688	0.553738	1.11386	0.497135	0.619094	0.999776
HOXD-AS2	2.14503	0.5536	1.6058	0.344751	0.730282	0.999776
ID2-AS1	4.51738	0.553495	1.63471	0.338589	0.734919	0.999776
LINC01024	35.4105	0.553061	0.457248	1.20954	0.226455	0.999776
C5orf52	21.5896	0.553008	0.731303	0.756195	0.449532	0.999776
GDF5	1.93287	0.55284	2.19782	0.25154	0.801397	0.999776
SERPINB2	365.201	0.552058	1.1978	0.460892	0.644876	0.999776
C5AR1	39.5483	0.549919	0.754254	0.72909	0.465946	0.999776
LOC101926943	5.19201	0.549875	1.10743	0.496533	0.619518	0.999776
LY6D	64.869	0.549223	0.901741	0.60907	0.542478	0.999776
BVES	8.50485	0.547905	0.811846	0.674888	0.499747	0.999776
ADAP2	38.4658	0.547879	0.451601	1.21319	0.225056	0.999776
NPM2	27.433	0.547726	0.730966	0.749319	0.453665	0.999776
ATG9B	485.945	0.547711	0.279612	1.95883	0.050133	0.999776
LOC101928514	3.76584	0.547352	1.29107	0.423952	0.671601	0.999776
CLGN	7.64917	0.547332	0.904467	0.605143	0.545084	0.999776
SRP14-AS1	69.3344	0.547117	0.318194	1.71945	0.085533	0.999776
GUSBP2	4.72448	0.546013	1.10952	0.492119	0.622636	0.999776
MAPK8IP2	30.2135	0.545039	0.583639	0.933862	0.350375	0.999776
JUNB	3759.89	0.544913	0.323111	1.68646	0.0917076	0.999776
ASB3	16.0942	0.544504	0.699245	0.778703	0.436155	0.999776
C5orf66	21.3594	0.544394	0.651998	0.834962	0.403739	0.999776
SNORD14B	13.2156	0.544296	0.860765	0.63234	0.527164	0.999776
PRKG1-AS1	4.98034	0.543667	1.07095	0.507647	0.611701	0.999776
FBXL13	5.01475	0.543468	1.17075	0.464206	0.6425	0.999776
ANG	595.758	0.542897	0.21939	2.47458	0.0133392	0.999776
EDARADD	13.0203	0.542804	0.710512	0.763963	0.44489	0.999776
SCNN1B	169.27	0.5426	0.57577	0.94239	0.345993	0.999776
CIR1	2094.82	0.542522	0.150168	3.61276	0.000302952	0.238914
P4HA1	24428.1	0.541471	0.17041	3.17746	0.0014857	0.482443
LINC00114	6.46734	0.541442	1.00202	0.540352	0.588954	0.999776
HOXD9	16.7414	0.541301	0.673877	0.803264	0.421822	0.999776
C10orf10	1766.16	0.541203	0.334513	1.61788	0.105688	0.999776
DTNA	79.3602	0.540895	0.71879	0.752508	0.451746	0.999776
EFEMP2	273.006	0.540877	0.314994	1.7171	0.0859609	0.999776
GAS2L2	3.39026	0.540653	1.63456	0.330764	0.740823	0.999776
PIM1	3875.56	0.540151	0.29123	1.85472	0.0636356	0.999776
CPA2	47.9819	0.539903	2.00432	0.269369	0.787645	0.999776
FAM198A	19.2154	0.539795	0.988557	0.546043	0.585036	0.999776
KCNK3	36.4344	0.539002	0.548133	0.983342	0.325439	0.999776
LINC00999	47.2277	0.538918	0.469086	1.14887	0.25061	0.999776
CORIN	1.67281	0.538871	2.21935	0.242806	0.808156	0.999776
ASCL5	9.87702	0.538715	1.66753	0.323061	0.746649	0.999776
INSIG1	3862.89	0.538166	0.323549	1.66332	0.096248	0.999776
MAFF	1527.64	0.537695	0.24177	2.22399	0.0261488	0.999776
BIRC3	1225.21	0.537512	0.290589	1.84973	0.064352	0.999776
CORO6	3.17079	0.536129	1.41926	0.377753	0.705614	0.999776
COL5A3	49.5176	0.535075	0.756101	0.707676	0.479146	0.999776
RORA	93.2748	0.534879	0.338523	1.58003	0.114099	0.999776
AHSG	6.63174	0.53418	1.13568	0.47036	0.638098	0.999776
LINC00969	113.611	0.534166	0.287906	1.85535	0.0635467	0.999776
ANKRD12	845.727	0.532364	0.215109	2.47485	0.0133291	0.999776
PRDM16	760.097	0.532338	0.254926	2.08821	0.0367792	0.999776
CLK1	1411.16	0.532152	0.215146	2.47344	0.0133818	0.999776
PROCA1	41.9497	0.531828	0.499441	1.06485	0.286946	0.999776
SLC2A14	25.4813	0.531569	0.629828	0.843992	0.398674	0.999776
MIAT	6.92455	0.53106	1.07805	0.492611	0.622288	0.999776
RBCK1	5268.52	0.530785	0.212138	2.50207	0.0123469	0.999776
ST3GAL6	36.4825	0.530753	0.739813	0.717414	0.473118	0.999776
MYO16-AS1	8.30741	0.53036	1.21507	0.436484	0.662486	0.999776
LOC100996325	1.97036	0.530209	2.19708	0.241325	0.809304	0.999776
FBLN5	2.92897	0.529631	1.93445	0.273788	0.784247	0.999776
RNF17	2.5368	0.529523	2.97912	0.177745	0.858923	0.999776
VLDLR-AS1	10.124	0.528826	1.20436	0.439091	0.660595	0.999776
CHKB	4.76344	0.528697	1.39972	0.377716	0.705641	0.999776
C14orf178	1.94898	0.527952	2.261	0.233504	0.81537	0.999776
MADCAM1	23.7586	0.527802	0.624158	0.845622	0.397763	0.999776
PLAC8L1	1.82978	0.527785	2.24417	0.23518	0.814069	0.999776
COX6B2	198.773	0.527359	0.449929	1.17209	0.241159	0.999776
FTH1P3	20.4763	0.527358	0.60687	0.86898	0.384858	0.999776
PPP1R2P3	18.0761	0.527072	0.601734	0.875922	0.381073	0.999776
HLA-F-AS1	442.466	0.526794	0.431429	1.22104	0.222069	0.999776
NR4A2	140.676	0.526747	0.525972	1.00147	0.316598	0.999776
STRC	152.256	0.526246	0.24486	2.14917	0.0316212	0.999776
NEURL1B	1057.05	0.525754	0.465106	1.1304	0.258309	0.999776
TTR	11.8917	0.525565	0.730442	0.719516	0.471823	0.999776
CMYA5	8.42432	0.525336	1.20384	0.436384	0.662558	0.999776
ZNF730	3.61197	0.525254	1.29649	0.405135	0.685378	0.999776
UTS2	77.6787	0.524981	0.351806	1.49225	0.135635	0.999776
KLK12	4.64439	0.524693	1.90346	0.275652	0.782815	0.999776
LINC00341	19.8646	0.524078	0.648915	0.807623	0.419308	0.999776
PMM1	794.909	0.523836	0.327052	1.60169	0.109225	0.999776
BMP2	3004.43	0.523649	0.179143	2.92308	0.00346589	0.707463
PMS2P2	6.74161	0.523597	0.950758	0.550716	0.581829	0.999776
MIRLET7D	8.64454	0.523521	1.06815	0.490121	0.624048	0.999776
IDI1	2661.31	0.523295	0.22838	2.29133	0.0219443	0.999776
AREG	6637.8	0.522808	0.179443	2.9135	0.00357396	0.707463
TAT	10.195	0.521786	1.26572	0.412246	0.680159	0.999776
TNNT2	184.612	0.521548	0.371644	1.40335	0.160512	0.999776
UNC5B-AS1	167.822	0.521166	0.354051	1.47201	0.141018	0.999776
CECR2	108.915	0.518847	0.596231	0.870211	0.384185	0.999776
SCGB1B2P	22.3338	0.518607	0.6911	0.750408	0.453009	0.999776
HSPB8	69.3347	0.518415	0.639248	0.810978	0.417378	0.999776
IRF7	353.205	0.518397	0.31434	1.64916	0.0991148	0.999776
FABP3	13.18	0.518334	0.953819	0.54343	0.586834	0.999776
GBP4	118.433	0.518301	0.508338	1.0196	0.307918	0.999776
SNHG21	24.7638	0.518295	0.571235	0.907323	0.364236	0.999776
LOC654841	3.21201	0.518219	1.55357	0.333566	0.738707	0.999776
PSORS1C2	5.3997	0.517811	1.40783	0.367808	0.713017	0.999776
SMIM5	204.973	0.516959	0.564523	0.915744	0.359801	0.999776
SYT9	71.9448	0.516896	0.734131	0.704093	0.481375	0.999776
SMG1P7	53.2674	0.516623	0.413777	1.24855	0.211828	0.999776
C2CD4D	8.36307	0.516046	0.951126	0.542564	0.58743	0.999776
EBLN2	27.3229	0.514706	0.511934	1.00542	0.314697	0.999776
C5orf56	196.9	0.514568	0.355912	1.44577	0.148241	0.999776
IL1RAPL1	6.1415	0.514232	1.88284	0.273116	0.784764	0.999776
MICU3	3.76941	0.513839	1.84375	0.278692	0.780481	0.999776
PP2D1	3.72477	0.512867	1.55577	0.329656	0.74166	0.999776
CCND2-AS1	10.7329	0.51156	0.836864	0.611282	0.541013	0.999776
LOC101927932	3.84394	0.510564	1.20317	0.42435	0.671311	0.999776
CHRNA10	11.133	0.510469	0.847631	0.60223	0.547021	0.999776
SMIM8	79.3494	0.510197	0.341118	1.49566	0.134742	0.999776
PIPSL	12.6046	0.510078	0.906102	0.562937	0.573478	0.999776
NR3C1	233.258	0.509732	0.291727	1.74729	0.0805866	0.999776
SCARNA4	2.57639	0.509618	2.04798	0.248839	0.803485	0.999776
LAMC2	12114.2	0.509045	0.298842	1.70339	0.0884944	0.999776
LOC100507472	27.4241	0.508855	0.465322	1.09355	0.274151	0.999776
ZNF724P	3.23371	0.508151	1.75631	0.289329	0.77233	0.999776
FAM63B	175.464	0.50797	0.325668	1.55978	0.118812	0.999776
RAET1G	4.03222	0.507755	1.2388	0.409878	0.681896	0.999776
KCNG2	10.1504	0.507522	0.911019	0.557093	0.577464	0.999776
SH2D3C	6.46188	0.507206	0.905877	0.559906	0.575544	0.999776
MIR3654	338.228	0.507136	0.286659	1.76913	0.076873	0.999776
CLCNKB	2.71315	0.507129	1.65794	0.305879	0.759697	0.999776
ETS1	432.505	0.506388	0.271169	1.86743	0.0618418	0.999776
MXRA5	462.119	0.505957	0.506952	0.998037	0.318261	0.999776
RIOK3	3514.88	0.505913	0.31541	1.60399	0.108717	0.999776
PMAIP1	364.266	0.505491	0.314531	1.60713	0.108026	0.999776
CACNA1F	34.5608	0.505179	0.445228	1.13465	0.256521	0.999776
CXCL8	1574.54	0.505132	0.277447	1.82064	0.0686617	0.999776
SLC5A10	4.13613	0.503356	1.5592	0.322831	0.746824	0.999776
C11orf65	36.3256	0.502162	0.735483	0.682765	0.494755	0.999776
HOXD3	3.13975	0.50194	1.63394	0.307196	0.758694	0.999776
RASGEF1B	178.972	0.501438	0.47609	1.05324	0.29223	0.999776
LOC102723703	9.42475	0.50096	0.900599	0.556253	0.578038	0.999776
EMP3	106.09	0.500756	0.55257	0.906232	0.364813	0.999776
MAPT	5.94697	0.500499	0.994426	0.503305	0.61475	0.999776
PHGDH	783.895	0.500457	0.372735	1.34266	0.179381	0.999776
ERRFI1	3437.85	0.50034	0.232907	2.14824	0.0316943	0.999776
IFIT2	375.246	0.500126	0.358892	1.39353	0.16346	0.999776
ZNF385C	22.4002	0.499727	0.627807	0.795987	0.426039	0.999776
TNNT1	771.012	0.499666	0.519738	0.961379	0.336361	0.999776
S100P	2994.16	0.499618	0.440808	1.13342	0.25704	0.999776
SCUBE1	158.994	0.49958	0.752943	0.663504	0.507008	0.999776
IL2RG	1987.13	0.499449	0.306529	1.62937	0.103235	0.999776
YPEL3	1445.83	0.499333	0.160172	3.11748	0.00182405	0.569965
TMIE	2.17997	0.499302	1.79685	0.277876	0.781108	0.999776
KDM3A	3458	0.499136	0.190665	2.61787	0.00884803	0.985566
CSRP2	65.5788	0.49871	0.508045	0.981627	0.326284	0.999776
SAP25	163.701	0.496029	0.409619	1.21095	0.225914	0.999776
CASKIN1	202.91	0.495999	0.232702	2.13148	0.0330497	0.999776
IL10RB	1362.91	0.495892	0.231652	2.14068	0.0323	0.999776
MICA	1783.32	0.495711	0.272471	1.81932	0.0688627	0.999776
ALOX5AP	18.7788	0.495352	0.69153	0.716314	0.473797	0.999776
EDN1	1757.26	0.494916	0.332365	1.48907	0.136468	0.999776
AGBL3	8.05731	0.494909	0.931358	0.531384	0.595153	0.999776
MUC3A	7132.65	0.494605	0.422882	1.16961	0.242159	0.999776
TMEM183B	111.232	0.494595	0.270392	1.82918	0.0673733	0.999776
BDKRB1	103.512	0.494265	0.328439	1.50489	0.132353	0.999776
TBC1D3F	42.7423	0.493688	0.462775	1.0668	0.286062	0.999776
PTENP1	13.8978	0.493579	0.65187	0.757173	0.448946	0.999776
TFAP2C	416.63	0.492825	0.30644	1.60823	0.107785	0.999776
VEGFA	15564.9	0.492569	0.176864	2.78501	0.00535256	0.782833
TMEM178A	170.381	0.492464	0.305617	1.61138	0.107098	0.999776
LOC100507377	13.4976	0.492263	0.716835	0.686717	0.492261	0.999776
LOC102723766	8.15201	0.492015	1.0116	0.486371	0.626704	0.999776
LOC101928988	1.94854	0.490567	2.17342	0.225712	0.821426	0.999776
TTC4	6.30433	0.489464	0.964455	0.507503	0.611802	0.999776
MOSPD1	623.229	0.488789	0.529625	0.922897	0.356061	0.999776
GRK4	10.3846	0.488737	0.940633	0.519583	0.603355	0.999776
LOC143666	147.745	0.488711	0.297259	1.64406	0.100165	0.999776
MORF4L2-AS1	11.907	0.488514	0.859838	0.568146	0.569936	0.999776
LINC01480	3.95629	0.488353	1.24212	0.393161	0.694201	0.999776
LEPR	277.32	0.488327	0.194417	2.51175	0.0120135	0.999776
SSBP2	133.172	0.488229	0.338914	1.44057	0.149706	0.999776
LOC101927865	9.19072	0.488071	0.823858	0.592421	0.553569	0.999776
SNORA8	81.1435	0.487945	0.517741	0.942451	0.345962	0.999776
PALM	118.432	0.487297	0.472399	1.03154	0.30229	0.999776
ANKRD62	1.88571	0.487116	2.63408	0.184928	0.853285	0.999776
ARRDC3	2468.63	0.487068	0.1973	2.46867	0.0135616	0.999776
SLC25A23	3162.13	0.486844	0.320293	1.52	0.128512	0.999776
TUBA8	38.874	0.486353	0.404168	1.20334	0.228843	0.999776
SWI5	268.99	0.486304	0.185183	2.62607	0.00863763	0.975194
SLC40A1	13150.4	0.485802	0.299229	1.62351	0.10448	0.999776
PITX1	150.428	0.485443	0.509736	0.952341	0.340924	0.999776
WWC2-AS2	17.4592	0.485442	0.708248	0.685412	0.493084	0.999776
ENOX1	24.6393	0.485439	0.858703	0.565316	0.571859	0.999776
PSD2	7.07539	0.484616	0.87352	0.554785	0.579042	0.999776
APOBEC1	501.283	0.484399	0.485815	0.997086	0.318723	0.999776
DSCAML1	47.6887	0.484228	0.507988	0.953227	0.340475	0.999776
ASXL3	3.38431	0.484026	1.50847	0.320873	0.748307	0.999776
ZFAND2A	671.798	0.483877	0.244893	1.97587	0.0481698	0.999776
ATP5EP2	37.27	0.483055	0.435333	1.10962	0.267161	0.999776
LINC01207	783.057	0.482597	0.232898	2.07214	0.0382528	0.999776
C19orf67	14.5605	0.482384	1.08825	0.443265	0.657574	0.999776
SERPINA4	52.91	0.481234	1.0108	0.476092	0.634009	0.999776
C10orf91	10.5692	0.480545	1.58033	0.304079	0.761068	0.999776
FKBP1B	70.931	0.480419	0.581592	0.826041	0.408781	0.999776
LINC01167	3.14749	0.480315	2.07275	0.231728	0.816749	0.999776
LETM2	11.1227	0.480076	0.760168	0.631539	0.527688	0.999776
AIRE	4.91516	0.479591	1.31584	0.364476	0.715502	0.999776
IGFBP1	93.615	0.479508	0.57642	0.831873	0.40548	0.999776
RUSC1-AS1	25.0471	0.479427	0.67344	0.711908	0.476522	0.999776
FA2H	3002.13	0.479316	0.278777	1.71935	0.0855503	0.999776
RASSF7	3707.15	0.479007	0.173985	2.75316	0.00590239	0.801226
LINC01224	14.1582	0.478642	0.915915	0.522584	0.601264	0.999776
LOC284454	268.49	0.478161	0.396499	1.20596	0.227834	0.999776
IL3RA	81.7315	0.478146	0.634575	0.753489	0.451156	0.999776
HERC5	51.4599	0.478135	0.503262	0.950072	0.342076	0.999776
CBLB	959.844	0.478064	0.198093	2.41333	0.0158077	0.999776
ADAT3	103.659	0.478008	0.320808	1.49001	0.136221	0.999776
ENO3	56.4049	0.476976	0.607978	0.784529	0.43273	0.999776
N4BP2L1	76.6344	0.476895	0.321614	1.48282	0.138123	0.999776
CFL1P1	37.4643	0.476811	0.460452	1.03553	0.300423	0.999776
LOC103021295	13.1139	0.476679	0.734809	0.648711	0.516525	0.999776
ELFN1	3.37495	0.476233	1.3912	0.342317	0.732112	0.999776
RTCA-AS1	5.52731	0.475949	1.38192	0.344412	0.730536	0.999776
ZBP1	126.075	0.475846	0.599164	0.794183	0.427089	0.999776
KNDC1	56.2555	0.47492	0.544725	0.871853	0.383288	0.999776
NKPD1	33.6032	0.474624	0.443155	1.07101	0.284165	0.999776
STC2	1615.98	0.474484	0.309628	1.53243	0.125416	0.999776
PHEX	6.53812	0.474176	1.3857	0.342192	0.732206	0.999776
LOC101928674	2.14157	0.474087	2.13282	0.222282	0.824095	0.999776
THSD1	24.8847	0.474043	0.595575	0.795941	0.426066	0.999776
KATNAL1	19.9749	0.473857	1.34061	0.353462	0.723742	0.999776
KCNN1	352.751	0.473409	0.241636	1.95918	0.0500914	0.999776
HEG1	16.939	0.473121	0.789287	0.599428	0.548888	0.999776
BHLHA15	13.5832	0.472869	0.718257	0.658356	0.510309	0.999776
LIPC	6.52816	0.472597	1.03341	0.45732	0.647441	0.999776
HAL	6.52301	0.472453	0.900188	0.524838	0.599696	0.999776
C16orf89	11.4653	0.47243	1.03911	0.454649	0.649362	0.999776
MSMO1	5842.37	0.472303	0.197489	2.39154	0.0167778	0.999776
MIR936	8.53436	0.472108	0.995096	0.474434	0.63519	0.999776
ZNF597	132.569	0.47203	0.30178	1.56415	0.117782	0.999776
PCP4L1	153.446	0.471925	0.322724	1.46232	0.143654	0.999776
SLC26A3	4906.27	0.471831	0.877808	0.53751	0.590916	0.999776
LOC642423	32.764	0.471443	0.530134	0.889291	0.373847	0.999776
HCST	6.5457	0.471225	1.05281	0.44759	0.654449	0.999776
CST6	6.92615	0.469496	1.11544	0.420906	0.673824	0.999776
AKAP12	10527.2	0.469192	0.224017	2.09445	0.03622	0.999776
BAMBI	205.345	0.469116	0.433635	1.08182	0.279331	0.999776
SEPP1	464.173	0.469029	0.355991	1.31753	0.187661	0.999776
HIPK1-AS1	7.04489	0.468667	1.05482	0.444311	0.656818	0.999776
LINC00933	7.8875	0.467926	1.0825	0.432265	0.665548	0.999776
NR2F1-AS1	11.7943	0.46768	1.355	0.345151	0.729981	0.999776
PLXND1	2104.22	0.467615	1.40885	0.331913	0.739955	0.999776
KDM4A-AS1	6.21624	0.467485	1.27433	0.366847	0.713733	0.999776
PRR22	28.728	0.46722	0.544784	0.857624	0.3911	0.999776
SENP8	54.0263	0.466298	0.520896	0.895185	0.370688	0.999776
SCG2	6.69944	0.465961	1.20893	0.385434	0.699916	0.999776
TGM5	1.85909	0.46589	3.17391	0.146788	0.8833	0.999776
CLPSL1	1.85909	0.46589	3.17391	0.146788	0.8833	0.999776
IL12A	9.43805	0.465851	0.809839	0.575239	0.56513	0.999776
ZNF350	213.051	0.465405	0.220252	2.11306	0.0345958	0.999776
C6orf165	4.1666	0.465056	1.48693	0.312763	0.75446	0.999776
HOXA1	94.2215	0.464981	0.297093	1.5651	0.117559	0.999776
LIMCH1	1340.55	0.464945	0.33269	1.39753	0.162253	0.999776
TRAM2-AS1	80.1818	0.464147	0.329008	1.41075	0.158319	0.999776
GNRH1	71.859	0.46375	0.321126	1.44413	0.148701	0.999776
RPL21P28	655.353	0.463736	0.246072	1.88456	0.0594896	0.999776
MED31	267.666	0.46345	0.205609	2.25404	0.0241936	0.999776
HAVCR1	71.867	0.463403	1.95493	0.237043	0.812624	0.999776
SHC4	3.40244	0.463286	1.27893	0.362245	0.717169	0.999776
PPP1R15A	1691.93	0.463011	0.208092	2.22503	0.0260791	0.999776
RBPMS2	18.1204	0.462445	0.641472	0.720913	0.470963	0.999776
ADRA1B	22.4642	0.462023	0.594889	0.776653	0.437363	0.999776
SNORA67	6.38886	0.461945	1.01103	0.456905	0.647739	0.999776
ERICH4	15.7892	0.46174	1.19745	0.385601	0.699792	0.999776
TMEM217	57.9249	0.461604	0.412722	1.11844	0.26338	0.999776
SPOCD1	76.6759	0.461577	0.640679	0.720449	0.471248	0.999776
SPTB	20.9123	0.461517	0.845998	0.54553	0.585389	0.999776
HIST1H2AE	12.7243	0.461045	0.76295	0.604292	0.54565	0.999776
LOC643387	9.27485	0.460765	0.795054	0.57954	0.562225	0.999776
B3GNT4	76.933	0.460371	0.394065	1.16826	0.242701	0.999776
C11orf91	11.3513	0.460137	0.713277	0.645103	0.51886	0.999776
C14orf37	25.1274	0.459789	0.928685	0.495097	0.620532	0.999776
TTLL10	25.8459	0.459787	0.590351	0.778837	0.436076	0.999776
C14orf28	108.65	0.459681	0.286309	1.60554	0.108374	0.999776
CRYBB3	14.3253	0.459368	0.793992	0.578555	0.562889	0.999776
LOC101928266	3.95541	0.459135	1.89931	0.241738	0.808983	0.999776
GDF15	52782.3	0.459119	0.230996	1.98756	0.04686	0.999776
FAM86B3P	357.198	0.458635	0.346021	1.32545	0.185021	0.999776
ARID3A	167.7	0.45859	0.316836	1.44741	0.147783	0.999776
DKK4	104.062	0.458302	0.52852	0.867141	0.385865	0.999776
ZFP36	4043.95	0.457855	0.22455	2.03899	0.0414513	0.999776
EFCAB6	19.4933	0.457662	0.609554	0.750815	0.452764	0.999776
COL11A2	29.842	0.457408	0.584795	0.782169	0.434115	0.999776
TAS2R4	11.4044	0.457325	0.818291	0.558879	0.576244	0.999776
WHAMMP3	3.26476	0.457273	1.80066	0.253947	0.799537	0.999776
UGCG	1487.61	0.456867	0.291073	1.56959	0.116509	0.999776
LINC00704	36.2015	0.456819	0.572833	0.797472	0.425177	0.999776
RCAN1	1805.05	0.455921	0.284439	1.60288	0.108962	0.999776
P2RX5	11.7534	0.455593	0.816241	0.55816	0.576735	0.999776
NAAA	1685.74	0.45558	1.00379	0.453862	0.649928	0.999776
ZNF137P	97.7729	0.454985	0.307165	1.48124	0.138542	0.999776
TTC36	5.27358	0.454867	1.12555	0.40413	0.686117	0.999776
EGFR-AS1	67.4355	0.453948	0.761472	0.596145	0.551078	0.999776
LINC01535	1.87783	0.453908	2.22544	0.203963	0.838382	0.999776
CABP7	7.25553	0.452769	1.56555	0.289207	0.772423	0.999776
NPSR1-AS1	71.2012	0.452371	0.789999	0.572622	0.566901	0.999776
C10orf54	920.161	0.45191	0.389281	1.16088	0.245689	0.999776
HELB	37.1994	0.451763	0.563751	0.801353	0.422927	0.999776
LOC101559451	2.73936	0.451644	2.41078	0.187343	0.851391	0.999776
ZFP28	50.1409	0.451558	0.613373	0.736189	0.461616	0.999776
DMRTA1	31.2939	0.451166	0.628482	0.717866	0.47284	0.999776
MMP25-AS1	117.809	0.451116	0.24311	1.8556	0.0635099	0.999776
DIRAS2	258.803	0.450398	0.352544	1.27757	0.201403	0.999776
PHYHIPL	13.1877	0.450134	0.836486	0.538125	0.590491	0.999776
TNS1	513.772	0.44952	0.370706	1.2126	0.225281	0.999776
GALNT14	57.7697	0.448933	0.762347	0.588883	0.55594	0.999776
LINC00852	10.6846	0.448283	0.732623	0.611887	0.540613	0.999776
GIPR	356.8	0.447976	0.329849	1.35812	0.174425	0.999776
MEF2A	1392.89	0.447901	0.182049	2.46033	0.0138811	0.999776
PSTPIP1	14.0159	0.44788	0.774643	0.578176	0.563146	0.999776
KLK8	914.355	0.447832	1.19412	0.37503	0.707638	0.999776
FAM13A	5385.15	0.446707	0.251062	1.77927	0.0751956	0.999776
C11orf53	29.37	0.446338	0.938108	0.475785	0.634228	0.999776
NPHP3	68.8589	0.446222	0.329671	1.35354	0.175884	0.999776
CLCNKA	1.62406	0.446155	2.68951	0.165887	0.868246	0.999776
ASGR1	41.2	0.445897	0.608355	0.732955	0.463586	0.999776
OPTN	4513.01	0.445691	0.265901	1.67615	0.0937081	0.999776
RECK	11.8431	0.445602	0.768898	0.579533	0.56223	0.999776
FAM134B	905.02	0.445514	0.264319	1.68552	0.0918884	0.999776
ARID5A	319.428	0.445315	0.198905	2.23884	0.0251664	0.999776
FRMPD3	26.9225	0.445028	1.07486	0.414034	0.678849	0.999776
AGAP2	2.26595	0.444503	1.8663	0.238173	0.811747	0.999776
PAX7	35.1563	0.444353	1.00356	0.442778	0.657927	0.999776
MVD	2194.41	0.444351	0.317025	1.40163	0.161027	0.999776
LPPR1	4.67081	0.444218	1.1126	0.39926	0.689701	0.999776
LIPT1	109.538	0.444113	0.387448	1.14625	0.251691	0.999776
PDP1	1141.82	0.444097	0.249116	1.78269	0.0746368	0.999776
PWARSN	6.14604	0.443814	1.20373	0.3687	0.712351	0.999776
SPIN4	116.138	0.443764	0.421252	1.05344	0.292139	0.999776
FAM106A	3.88939	0.443729	1.47897	0.300025	0.764158	0.999776
PRAP1	4640.65	0.443633	0.671682	0.660481	0.508945	0.999776
IL6R	136.624	0.443608	0.362538	1.22362	0.221097	0.999776
TAT-AS1	5.80732	0.443258	1.08483	0.408597	0.682836	0.999776
PDE1C	2.46155	0.443071	1.79058	0.247445	0.804564	0.999776
HEXA-AS1	5.02974	0.442416	1.27556	0.346842	0.72871	0.999776
MMP12	20.1643	0.442394	0.670784	0.659518	0.509563	0.999776
TMEM79	115.834	0.441935	0.322467	1.37048	0.170537	0.999776
ZNF563	90.3914	0.441921	0.279789	1.57948	0.114226	0.999776
N4BP2L2-IT2	73.0889	0.44173	0.432721	1.02082	0.307341	0.999776
CDC26	537.057	0.441722	0.162905	2.71153	0.00669743	0.869801
DKFZP586I1420	234.137	0.441422	0.226346	1.95021	0.0511513	0.999776
LRIF1	683.393	0.4414	0.210254	2.09937	0.0357844	0.999776
CACNG4	436.186	0.440615	0.398814	1.10481	0.26924	0.999776
RELL1	543.977	0.440077	0.245703	1.7911	0.0732776	0.999776
DFNA5	373.734	0.439824	0.934858	0.470472	0.638018	0.999776
IFRD1	2511.3	0.439782	0.30891	1.42366	0.154546	0.999776
TMEM185A	233.134	0.43954	0.254695	1.72575	0.0843918	0.999776
EBF2	268.806	0.438956	1.0838	0.405016	0.685466	0.999776
AK7	241.921	0.438932	0.404265	1.08575	0.277588	0.999776
GNA14	26.9904	0.438836	0.62526	0.701845	0.482776	0.999776
GRB10	656.153	0.438822	0.228541	1.9201	0.0548451	0.999776
TYW5	398.649	0.438648	0.157593	2.78343	0.0053788	0.782833
ITGA5	2469.46	0.437465	0.20705	2.11285	0.0346135	0.999776
TFAP2A	53.4602	0.437461	0.776422	0.563433	0.57314	0.999776
TNNI3	128.858	0.437282	0.559107	0.782108	0.434151	0.999776
EMBP1	3.89203	0.437248	1.28128	0.341258	0.732909	0.999776
PRDM1	288.643	0.43672	0.429047	1.01788	0.308734	0.999776
VPS37D	120.015	0.436516	0.270882	1.61146	0.107079	0.999776
ALDH8A1	50.7653	0.435867	0.763403	0.570952	0.568032	0.999776
CREBRF	334.034	0.435436	0.235151	1.85173	0.0640646	0.999776
HIST1H2BF	1.8872	0.435403	2.12549	0.204849	0.83769	0.999776
SCD	35602.8	0.434857	0.28668	1.51687	0.129299	0.999776
SH3TC1	524.675	0.434826	0.185989	2.33791	0.0193917	0.999776
OR1F1	2.28294	0.434817	2.58713	0.168069	0.866529	0.999776
ENKUR	103.888	0.434576	0.558933	0.777511	0.436858	0.999776
ZNF382	38.9811	0.434517	0.478244	0.908567	0.363579	0.999776
FRY	1159.12	0.434273	0.271348	1.60043	0.109503	0.999776
PRSS36	59.3791	0.433976	0.377372	1.14999	0.250146	0.999776
CYP2S1	12554.2	0.433947	0.241471	1.7971	0.0723201	0.999776
AOAH	2478.14	0.433574	0.359915	1.20466	0.228336	0.999776
SMIM6	170.042	0.433508	0.323746	1.33904	0.180559	0.999776
BHLHE40	11833.8	0.433008	0.205074	2.11147	0.0347318	0.999776
SELM	217.196	0.432994	0.276094	1.56829	0.116814	0.999776
PANX2	164.08	0.432925	0.46829	0.92448	0.355236	0.999776
LOC554223	349.813	0.432911	0.418007	1.03565	0.300363	0.999776
TMTC1	10.5074	0.432887	1.65524	0.261525	0.793688	0.999776
MICB	199.123	0.432752	1.14193	0.378967	0.704713	0.999776
TRPV3	131.175	0.432746	0.337469	1.28233	0.199728	0.999776
CNTFR	149.746	0.432562	0.293659	1.47301	0.140749	0.999776
PCK1	8949.23	0.432509	0.301925	1.4325	0.152	0.999776
TRANK1	1386.98	0.432016	0.359443	1.2019	0.229401	0.999776
ZNF876P	25.8276	0.431967	0.970232	0.44522	0.656161	0.999776
PLEKHO1	26.0589	0.43186	0.553857	0.779732	0.435549	0.999776
FETUB	49.6709	0.431554	0.478735	0.901445	0.367352	0.999776
ACSS2	9282.66	0.431392	0.30504	1.41421	0.1573	0.999776
PLAUR	2810.18	0.431007	0.19985	2.15665	0.0310332	0.999776
SFTPD	2.52088	0.430567	1.51097	0.284961	0.775674	0.999776
ZNF519	55.0362	0.43043	0.392028	1.09796	0.272223	0.999776
XDH	1794.22	0.4301	0.17963	2.39437	0.016649	0.999776
ZNF324	169.262	0.429831	0.23861	1.80139	0.071641	0.999776
PTGES	196.774	0.429324	0.445893	0.962841	0.335627	0.999776
SMG1P2	31.1299	0.428708	0.477808	0.89724	0.369591	0.999776
KCNG1	279.216	0.428683	0.356505	1.20246	0.229185	0.999776
KPNA7	22.9678	0.428534	0.616536	0.695067	0.487013	0.999776
RNF24	168.879	0.428436	0.307462	1.39346	0.16348	0.999776
SIK1	139.905	0.4282	0.428402	0.999527	0.31754	0.999776
RNU6-33P	4.44135	0.427818	1.11922	0.382248	0.702277	0.999776
KLF4	3624.89	0.427305	0.288319	1.48206	0.138326	0.999776
SLC2A1-AS1	61.913	0.426923	0.532957	0.801045	0.423105	0.999776
GOLT1A	895.971	0.426686	0.344064	1.24014	0.214924	0.999776
ZNF430	229.139	0.426368	0.242458	1.75852	0.0786587	0.999776
CXCL2	194.803	0.426167	0.334211	1.27514	0.202259	0.999776
C2orf61	2.00688	0.425918	2.65293	0.160547	0.872451	0.999776
CCDC33	77.8505	0.425743	0.5542	0.768211	0.442362	0.999776
PATL2	67.3482	0.425631	0.693967	0.61333	0.539658	0.999776
LOC100506271	62.9545	0.425362	0.729244	0.583292	0.559697	0.999776
HSP90B2P	9.3292	0.425209	0.778948	0.545876	0.585151	0.999776
LRRC1	6509.07	0.425203	0.271694	1.56501	0.117581	0.999776
ERICH2	43.7324	0.425006	0.473861	0.896901	0.369772	0.999776
ACKR3	48.5406	0.424706	2.72474	0.15587	0.876135	0.999776
EREG	399.456	0.424666	0.526965	0.805872	0.420316	0.999776
GPCPD1	1592.06	0.424401	0.359014	1.18213	0.237154	0.999776
AGAP11	59.1043	0.424358	0.586018	0.724139	0.468981	0.999776
IGFN1	17.8227	0.42426	1.14873	0.369329	0.711883	0.999776
LOC100499489	6.26901	0.423503	1.16272	0.364234	0.715683	0.999776
DEDD2	1658.47	0.423358	0.131634	3.21616	0.00129916	0.467727
LOC101927780	7.42223	0.423329	1.01797	0.415858	0.677514	0.999776
PUS10	72.2942	0.42293	0.316086	1.33802	0.180889	0.999776
EGLN3	19424.5	0.422926	0.159594	2.65001	0.00804891	0.966037
ADRA1D	64.3296	0.422889	0.885171	0.477749	0.632829	0.999776
MIR330	2.43199	0.422883	2.07399	0.203898	0.838433	0.999776
CYBRD1	1723.27	0.422622	0.412056	1.02564	0.30506	0.999776
PLCG1-AS1	9.7024	0.422604	0.947845	0.445858	0.6557	0.999776
CREG2	118.422	0.422363	0.294922	1.43212	0.152109	0.999776
LOC101929340	42.8892	0.422168	0.499174	0.845733	0.397702	0.999776
SLC9A5	36.9441	0.422045	0.54384	0.776047	0.437721	0.999776
ACSM1	26.5245	0.421658	0.576019	0.732021	0.464156	0.999776
PTGDR	3.50412	0.421322	1.89591	0.222227	0.824137	0.999776
SNAI2	24.3747	0.421054	0.794285	0.530105	0.596039	0.999776
RASSF2	36.2853	0.420826	0.839637	0.501199	0.616231	0.999776
OCLN	1154.16	0.420303	0.258839	1.6238	0.104418	0.999776
LOC100289580	3.63472	0.420035	1.55224	0.270599	0.7867	0.999776
ZBED8	37.6087	0.419859	0.602466	0.696901	0.485865	0.999776
MIR141	19.8725	0.419559	0.616237	0.680841	0.495972	0.999776
HDAC5	868.854	0.419554	0.212556	1.97385	0.048399	0.999776
LOC644285	39.5259	0.419552	0.393941	1.06501	0.286871	0.999776
XRN1	1061.98	0.419471	0.293372	1.42983	0.152766	0.999776
SAMD12-AS1	10.0705	0.419263	0.965142	0.434406	0.663994	0.999776
GBP1	849.764	0.41903	0.290751	1.4412	0.149528	0.999776
TICAM1	1252.41	0.418922	0.188873	2.21801	0.0265543	0.999776
GCG	30.2859	0.418527	1.29882	0.322236	0.747274	0.999776
EIF1	10556.8	0.418448	0.111857	3.74093	0.000183342	0.211814
IL22RA1	732.614	0.418092	0.324439	1.28866	0.197515	0.999776
TMEM56	750.612	0.417935	0.292472	1.42898	0.153011	0.999776
RAP2C-AS1	5.98333	0.41777	1.11965	0.373126	0.709055	0.999776
PI4KAP1	550.074	0.417737	1.10255	0.378882	0.704775	0.999776
LOC339874	9.61859	0.41767	0.955597	0.437078	0.662055	0.999776
DLGAP1	4.63979	0.417422	1.33533	0.312598	0.754586	0.999776
CD27-AS1	234.238	0.417192	0.278089	1.50021	0.133561	0.999776
GDPD5	121.823	0.416274	0.263107	1.58215	0.113616	0.999776
RAPH1	703.315	0.416077	0.238354	1.74563	0.080876	0.999776
NAALADL1	2.08244	0.415982	2.19275	0.189708	0.849538	0.999776
LIMD2	26.5122	0.415727	0.647947	0.641607	0.521128	0.999776
SOCS3	110.343	0.41568	0.625172	0.664904	0.506112	0.999776
FAM150B	45.6052	0.415547	0.653546	0.635834	0.524884	0.999776
ICAM5	103.698	0.415028	0.570826	0.727066	0.467185	0.999776
CCDC108	56.1513	0.415009	0.555833	0.746643	0.455279	0.999776
FAM160A1	240.736	0.414848	0.341506	1.21476	0.224458	0.999776
RPL13AP6	9.00794	0.414726	0.830129	0.499592	0.617362	0.999776
XKR9	385.572	0.414674	0.530187	0.782127	0.43414	0.999776
NFKBIA	1847.25	0.414501	0.206795	2.00441	0.0450264	0.999776
LOC100288846	3.69544	0.414023	1.59847	0.259012	0.795626	0.999776
MIR22HG	621.014	0.413897	0.394112	1.0502	0.293625	0.999776
CCL5	34.8421	0.413715	0.506627	0.816607	0.414153	0.999776
PPM1N	34.3605	0.41296	0.518252	0.796832	0.425549	0.999776
EVADR	15.0797	0.412903	0.988705	0.41762	0.676225	0.999776
CDKN1C	682.689	0.412878	0.289934	1.42404	0.154435	0.999776
FBN1	1.59709	0.412875	2.6481	0.155914	0.876101	0.999776
CPEB3	67.8139	0.41277	0.448321	0.920701	0.357207	0.999776
ARID3B	490.951	0.412599	0.267788	1.54077	0.123374	0.999776
KLHDC1	22.9733	0.412052	0.527116	0.78171	0.434385	0.999776
PRICKLE1	2.41061	0.411989	2.09701	0.196465	0.844246	0.999776
PLA1A	5.36645	0.411715	1.16331	0.353917	0.723401	0.999776
LOC100129550	143.182	0.411356	0.316282	1.3006	0.193395	0.999776
KLHL7-AS1	1.99283	0.411285	2.60132	0.158106	0.874373	0.999776
FAAP24	28.3808	0.411268	0.550895	0.746544	0.455339	0.999776
DENND3	697.185	0.411153	0.278814	1.47465	0.140307	0.999776
PNPLA1	5.66293	0.411112	1.19264	0.344709	0.730313	0.999776
FAM150A	129.17	0.410807	0.235156	1.74696	0.080645	0.999776
HCN3	226.409	0.410799	0.350693	1.17139	0.241441	0.999776
VWA3A	12.0389	0.410577	0.949006	0.432639	0.665277	0.999776
SULT2B1	344.278	0.410522	0.373596	1.09884	0.271838	0.999776
LOC152225	2.82681	0.41046	1.77116	0.231747	0.816734	0.999776
MIR25	7.50542	0.410367	0.992646	0.413407	0.679308	0.999776
VGF	5.39766	0.410195	1.05736	0.387942	0.698059	0.999776
PPP1R3C	571.222	0.409804	0.374444	1.09443	0.273765	0.999776
MALAT1	25739	0.409784	0.293873	1.39442	0.16319	0.999776
C1orf94	3.42856	0.409627	1.67373	0.244739	0.806658	0.999776
SAT1	29013.4	0.409052	0.170423	2.40022	0.0163853	0.999776
PDGFA	1217.56	0.409033	0.34564	1.18341	0.236648	0.999776
LRRC46	9.59295	0.409004	1.07017	0.382185	0.702324	0.999776
SLC23A1	6.64183	0.408862	1.11047	0.368189	0.712732	0.999776
LOC100506688	2.52458	0.408613	1.70036	0.24031	0.81009	0.999776
SGK494	187.887	0.4083	0.375777	1.08655	0.277237	0.999776
LOC399815	13.8921	0.408287	0.691363	0.590553	0.55482	0.999776
ZNF615	148.974	0.408248	0.268162	1.52239	0.12791	0.999776
CAMK2N1	9487.41	0.408163	0.138334	2.95055	0.00317204	0.682237
CDSN	21.7394	0.408092	0.652459	0.625467	0.531664	0.999776
LINC01138	162.108	0.408043	0.302738	1.34784	0.177709	0.999776
GABRR2	11.4523	0.408027	1.04012	0.39229	0.694844	0.999776
SESTD1	1756.88	0.40799	0.191385	2.13178	0.0330252	0.999776
LINC01389	20.5627	0.407483	0.655241	0.621884	0.534018	0.999776
TMEM158	27.1723	0.407345	0.834981	0.487849	0.625656	0.999776
TMEM263	983.466	0.407257	0.203293	2.0033	0.0451454	0.999776
LINC01089	194.611	0.407075	0.305684	1.33168	0.182964	0.999776
TMEM265	848.958	0.406814	0.184492	2.20504	0.027451	0.999776
DHRS3	6238.22	0.4067	0.158195	2.57087	0.0101444	0.999776
GIMAP1	15.8914	0.406407	0.997808	0.407299	0.683788	0.999776
SYT5	21.1875	0.406359	0.749868	0.541907	0.587882	0.999776
PCOLCE	177.134	0.406254	0.252964	1.60598	0.108279	0.999776
RPSAP58	1085.09	0.405834	0.259998	1.56091	0.118545	0.999776
ZNF44	215.414	0.405707	0.289247	1.40263	0.160726	0.999776
MIR6758	3.44691	0.405332	1.69192	0.23957	0.810664	0.999776
ABCB1	5450.52	0.40503	0.280696	1.44295	0.149035	0.999776
LOC102723354	85.8621	0.405012	0.35341	1.14601	0.251791	0.999776
SEMA7A	710.811	0.404939	0.154208	2.62593	0.00864128	0.975194
CYGB	79.4898	0.404831	0.710736	0.569594	0.568953	0.999776
CPNE9	4.46237	0.404125	1.37946	0.292959	0.769553	0.999776
RNASE4	1802.04	0.404067	0.15347	2.63288	0.00846643	0.975194
AGBL2	28.027	0.403733	0.503859	0.80128	0.422969	0.999776
JUND	5280.19	0.403683	0.14564	2.77179	0.00557496	0.792071
CDA	2012.66	0.40306	0.188242	2.14118	0.0322595	0.999776
IER3	3940.97	0.402952	0.158681	2.53938	0.0111048	0.999776
GK	125.178	0.402759	0.586751	0.686423	0.492447	0.999776
HIST1H1C	566.308	0.402727	0.264782	1.52097	0.128267	0.999776
PNPLA2	4213.24	0.402613	0.200774	2.00531	0.0449302	0.999776
MEIS3	247.097	0.402314	0.350867	1.14663	0.251535	0.999776
LOC654342	107.186	0.401694	0.508667	0.789699	0.429704	0.999776
LOC100133315	5.76386	0.401449	1.10283	0.364016	0.715846	0.999776
AKR1C2	757.433	0.401208	0.820396	0.489041	0.624812	0.999776
PLEKHH2	114.675	0.400936	0.408289	0.98199	0.326105	0.999776
NQO2	700.115	0.400791	0.198862	2.01542	0.0438606	0.999776
KLK13	26.0764	0.400361	0.682681	0.586454	0.55757	0.999776
PROSER2	611.46	0.400321	0.180615	2.21643	0.026662	0.999776
SUSD3	4.03995	0.399782	1.85426	0.215602	0.829298	0.999776
IGLON5	28.4307	0.399616	0.599463	0.666622	0.505013	0.999776
CHN2	240.452	0.39947	0.225985	1.76768	0.0771137	0.999776
CXADR	3349.68	0.399089	0.326988	1.2205	0.222276	0.999776
GRIN3B	46.4637	0.398469	0.854738	0.466189	0.64108	0.999776
LUM	10.8789	0.398399	1.75294	0.227275	0.82021	0.999776
PNMA2	138.997	0.398254	0.358531	1.11079	0.266658	0.999776
BCL2L11	403.68	0.398031	0.282668	1.40812	0.159094	0.999776
STOX2	14.107	0.397935	0.81327	0.489302	0.624628	0.999776
PLAG1	120.421	0.397929	0.348426	1.14208	0.253422	0.999776
RRAGC	318.222	0.397854	0.272465	1.4602	0.144234	0.999776
LINC01612	207.982	0.397217	0.583434	0.680826	0.495982	0.999776
ACYP2	109.215	0.39684	0.290937	1.36401	0.172566	0.999776
SLCO2A1	656.275	0.396807	0.298341	1.33005	0.183503	0.999776
VASH2	15.9581	0.396781	0.669816	0.592374	0.5536	0.999776
CDC6	151.992	0.396725	0.314872	1.25996	0.207685	0.999776
MRPS6	1780.64	0.396625	0.181541	2.18477	0.0289058	0.999776
FRG1HP	226.618	0.396616	0.227104	1.74641	0.0807398	0.999776
SOCS1	16.5359	0.396564	0.615135	0.644677	0.519136	0.999776
EEF2K	894.492	0.396465	0.326571	1.21403	0.224738	0.999776
PAXIP1-AS2	62.7636	0.396157	0.396159	0.999994	0.317313	0.999776
ADCY4	435.192	0.396031	0.334815	1.18284	0.236874	0.999776
MBIP	666.592	0.395508	0.21511	1.83863	0.0659691	0.999776
EAF2	95.1484	0.395375	0.339294	1.16529	0.243903	0.999776
ACER2	713.627	0.395295	0.472421	0.836744	0.402736	0.999776
GGN	46.2203	0.394915	0.459717	0.859041	0.390318	0.999776
N4BP3	281.267	0.394738	0.32952	1.19792	0.230949	0.999776
LOC101926889	1.96896	0.394652	1.82514	0.216231	0.828808	0.999776
FBLN2	88.6021	0.394568	0.397432	0.992793	0.320811	0.999776
RAB33B	143.51	0.394338	0.263214	1.49817	0.13409	0.999776
TTYH1	6.53454	0.39426	1.42465	0.276741	0.781979	0.999776
DDIT4	5147.15	0.394191	0.29012	1.35872	0.174236	0.999776
FGF11	636.16	0.394147	0.775284	0.50839	0.61118	0.999776
CASC8	371.825	0.393957	0.274935	1.43291	0.151883	0.999776
WASIR2	3.41876	0.393708	2.26518	0.173809	0.862016	0.999776
WBSCR27	38.9803	0.39354	0.717116	0.548782	0.583155	0.999776
LINC01578	986.444	0.393441	0.22883	1.71936	0.0855492	0.999776
PTPRR	4140.82	0.392615	0.160489	2.44636	0.0144306	0.999776
ZNF449	192.041	0.39242	0.247831	1.58341	0.113327	0.999776
MICALCL	143.727	0.392309	0.516451	0.759623	0.44748	0.999776
CLDND1	1202.25	0.392174	0.134606	2.91348	0.00357419	0.707463
RARS2	1464.67	0.392162	0.155805	2.517	0.0118359	0.999776
RNMT	1762.88	0.391987	0.131797	2.97418	0.00293774	0.682237
PRSS8	20238.9	0.391925	0.215125	1.82185	0.0684775	0.999776
NAT6	334.593	0.391811	0.218923	1.78972	0.0734995	0.999776
GBP2	3124.97	0.391644	0.280491	1.39628	0.162631	0.999776
HMGN2P46	250.499	0.391567	0.399912	0.979131	0.327515	0.999776
TNFAIP3	512.688	0.391535	0.203847	1.92073	0.0547664	0.999776
CLCF1	202.732	0.391439	0.317403	1.23326	0.21748	0.999776
CD99P1	192.792	0.391084	0.279982	1.39682	0.162469	0.999776
MPC1	252.514	0.390901	0.315359	1.23954	0.215144	0.999776
INSIG2	1554.32	0.390883	0.140065	2.79072	0.00525916	0.782833
HHLA2	2214.88	0.390833	0.385123	1.01483	0.310188	0.999776
YPEL2	517.101	0.390757	0.306414	1.27526	0.202217	0.999776
EBP	2730.78	0.390751	0.216137	1.80788	0.0706246	0.999776
PPP2R2A	5714.58	0.390727	0.175959	2.22056	0.0263809	0.999776
ZNF517	36.4308	0.390718	0.465506	0.83934	0.401278	0.999776
CRY2	689.052	0.390697	0.232345	1.68154	0.0926579	0.999776
SEC24A	1513.92	0.390668	0.268513	1.45493	0.145689	0.999776
TBX6	80.4987	0.390514	0.493918	0.790645	0.429151	0.999776
LOC440300	2.59375	0.390291	1.81314	0.215257	0.829567	0.999776
NIPBL-AS1	58.1714	0.390058	0.375418	1.039	0.298806	0.999776
IGFBPL1	15.3857	0.389709	0.888546	0.438592	0.660957	0.999776
TRIM7	351.812	0.389666	0.264986	1.47051	0.141423	0.999776
ATP8B3	93.2677	0.389592	0.745594	0.522525	0.601305	0.999776
C9orf85	299.702	0.389545	0.31426	1.23956	0.215137	0.999776
GALNT3	3808.86	0.389457	0.180529	2.15731	0.0309817	0.999776
ZNF572	25.4521	0.389397	0.703763	0.553307	0.580053	0.999776
CCDC28A	639.986	0.388792	0.175911	2.21016	0.0270943	0.999776
SORBS1	1475.71	0.388602	0.291169	1.33463	0.181998	0.999776
SMPDL3A	671.279	0.38858	0.469789	0.827138	0.408159	0.999776
POLR3F	166.186	0.388436	0.251928	1.54185	0.123109	0.999776
YWHAEP1	5.64898	0.387865	0.962419	0.40301	0.686941	0.999776
LOC101928738	55.1789	0.387043	0.407402	0.950026	0.342099	0.999776
LEMD1	599.72	0.386967	0.339616	1.13943	0.254526	0.999776
EGFR	1490	0.386953	0.183054	2.11387	0.0345261	0.999776
MIR590	3.91419	0.386808	1.26262	0.306355	0.759334	0.999776
FLJ45513	2.59281	0.386401	1.70262	0.226944	0.820467	0.999776
CDKL3	51.8945	0.385827	0.448631	0.86001	0.389784	0.999776
SYCP3	4.02036	0.385582	1.54649	0.249328	0.803107	0.999776
NLGN3	166.016	0.385511	0.387749	0.994227	0.320112	0.999776
KRBOX4	142.605	0.384997	0.312296	1.23279	0.217653	0.999776
DSTNP2	71.9361	0.384703	0.356134	1.08022	0.280044	0.999776
HOXD8	22.6288	0.384675	0.771783	0.498424	0.618185	0.999776
GLDN	31.9794	0.384552	0.659958	0.582692	0.560101	0.999776
TBC1D32	111.188	0.384531	0.45531	0.844548	0.398363	0.999776
CYR61	521.309	0.384459	0.457842	0.83972	0.401065	0.999776
ABI3BP	25.6497	0.384303	0.902782	0.425687	0.670336	0.999776
ASNS	1162.69	0.384025	0.197564	1.9438	0.0519196	0.999776
FAM178B	8.59141	0.383997	1.37687	0.278892	0.780328	0.999776
KCNG3	27.7084	0.38343	0.652335	0.587781	0.55668	0.999776
FHL2	15431.1	0.383385	0.16583	2.31192	0.0207821	0.999776
SOAT1	64.5028	0.38309	0.490816	0.780517	0.435086	0.999776
APOBEC3D	241.583	0.38288	0.236139	1.62142	0.104928	0.999776
SRPX	130.958	0.382826	0.700509	0.546497	0.584724	0.999776
IRF6	3373.94	0.382609	0.165375	2.31358	0.0206908	0.999776
CDKN2C	10.2862	0.382506	0.79604	0.480511	0.630864	0.999776
GPT	107.485	0.382428	0.412006	0.928211	0.353298	0.999776
MTRNR2L10	19.4739	0.382403	0.563723	0.678354	0.497547	0.999776
NFKBIL1	607.656	0.382052	0.21301	1.79358	0.0728795	0.999776
POLR2J	900.01	0.381936	0.145035	2.6334	0.00845341	0.975194
PI4KAP2	233.828	0.381904	0.226955	1.68273	0.0924282	0.999776
BRSK1	80.0323	0.381792	0.582678	0.655237	0.512315	0.999776
SCARF1	118.671	0.381412	0.4574	0.833871	0.404354	0.999776
LETMD1	2031.65	0.381256	0.147852	2.57863	0.00991929	0.999776
ACRBP	27.0473	0.381225	0.761422	0.500675	0.6166	0.999776
MIR222	4.85733	0.381185	1.30659	0.29174	0.770486	0.999776
C18orf21	326.986	0.381139	0.222837	1.7104	0.0871926	0.999776
TAX1BP3	6.95588	0.381123	1.13063	0.33709	0.736049	0.999776
CCDC59	891.171	0.381081	0.219713	1.73445	0.0828388	0.999776
ADM2	407.749	0.3809	0.280986	1.35558	0.175233	0.999776
ACKR2	70.0793	0.380845	0.374517	1.0169	0.309203	0.999776
CBR3	9.03003	0.380398	1.22593	0.310292	0.756339	0.999776
LCN12	71.323	0.38039	0.313974	1.21154	0.22569	0.999776
ISM2	308.587	0.380242	0.281107	1.35266	0.176164	0.999776
PITPNA-AS1	50.0496	0.380159	0.471538	0.80621	0.420122	0.999776
TMCC2	8.26259	0.37998	1.00941	0.376438	0.706591	0.999776
GUSBP5	18.9011	0.379864	0.62613	0.606686	0.544059	0.999776
SREK1IP1	1126.64	0.379723	0.148647	2.55454	0.0106328	0.999776
VGLL3	30.0197	0.37944	0.563673	0.673156	0.500848	0.999776
BNIP3L	8690.86	0.379399	0.11882	3.19306	0.00140772	0.482443
TMEM236	25.7824	0.378797	0.849653	0.445825	0.655724	0.999776
RIN2	3184.81	0.378243	0.280545	1.34825	0.177579	0.999776
MPZL3	1297.19	0.378046	0.155081	2.43773	0.0147797	0.999776
APTR	468.222	0.378025	0.281383	1.34345	0.179126	0.999776
B9D2	100.792	0.377773	0.370114	1.02069	0.3074	0.999776
COL6A2	81.3612	0.377772	0.620476	0.608842	0.542629	0.999776
LOC100131289	51.8003	0.377754	0.471335	0.801456	0.422868	0.999776
OASL	1041.94	0.377749	0.201705	1.87278	0.0610983	0.999776
HOTAIRM1	282.21	0.376537	0.426294	0.883279	0.377086	0.999776
MIR503HG	17.1522	0.3765	0.781247	0.481922	0.629861	0.999776
SLC16A11	10.8507	0.3765	1.06509	0.353492	0.72372	0.999776
PDZD4	12.5198	0.376425	0.708748	0.531113	0.595341	0.999776
LOC101928075	9.5871	0.376379	0.855341	0.440034	0.659912	0.999776
ARFGAP3	2386.9	0.37619	0.216039	1.74131	0.0816296	0.999776
AMIGO3	46.3232	0.37616	0.52542	0.715923	0.474039	0.999776
LY75	427.447	0.37616	0.339996	1.10636	0.268569	0.999776
CKMT2-AS1	72.5797	0.376123	0.357847	1.05107	0.293225	0.999776
ZNF596	44.9863	0.375969	0.687133	0.547156	0.584272	0.999776
AP3S1	2060.65	0.375948	0.211006	1.78169	0.0747992	0.999776
ITPKC	664.897	0.375842	0.19956	1.88336	0.0596522	0.999776
CBFA2T2	821.137	0.375831	0.194969	1.92764	0.0538993	0.999776
SQLE	3083.91	0.375703	0.225478	1.66625	0.0956635	0.999776
CDKN2B	1083.27	0.375669	0.491334	0.764589	0.444516	0.999776
SAT2	750.166	0.375552	0.191182	1.96437	0.0494877	0.999776
ABCG2	578.106	0.375537	0.41835	0.897661	0.369366	0.999776
CHD5	15.6478	0.375296	0.733138	0.511903	0.608719	0.999776
MMP17	49.3124	0.37513	0.471797	0.795107	0.426551	0.999776
LINC01011	120.007	0.374843	0.262658	1.42711	0.153547	0.999776
LOC374443	10.6802	0.374823	0.728148	0.514762	0.60672	0.999776
TMCC1	2421.9	0.374743	0.13253	2.82761	0.00468962	0.754027
PCBP3	139.68	0.374623	0.267239	1.40183	0.160967	0.999776
PDXDC2P	1207.38	0.374484	0.372077	1.00647	0.314191	0.999776
SLPI	1848.25	0.374469	0.266483	1.40523	0.159953	0.999776
DACT1	20.9065	0.374395	0.784512	0.477233	0.633196	0.999776
KCMF1	4570.97	0.374377	0.137277	2.72717	0.00638809	0.860107
LINC00479	4.83398	0.374375	1.21096	0.309156	0.757203	0.999776
DNHD1	554.306	0.374147	0.234519	1.59538	0.110628	0.999776
SLC26A2	78.3936	0.373699	0.570689	0.654821	0.512583	0.999776
KRT13	50.5845	0.373629	0.508477	0.7348	0.462461	0.999776
ITFG1-AS1	3.14782	0.3735	1.52539	0.244855	0.806569	0.999776
TFPI	1274.9	0.373238	0.312614	1.19393	0.232506	0.999776
FAM222A	118.014	0.373119	0.513225	0.72701	0.46722	0.999776
LOC100130357	30.4427	0.372882	0.957206	0.389552	0.696867	0.999776
MIR3191	16.0347	0.372698	0.642784	0.579818	0.562038	0.999776
FGD6	1152.03	0.372618	0.194157	1.91916	0.0549643	0.999776
ANO2	19.6847	0.372343	0.813705	0.45759	0.647247	0.999776
PXDC1	781.473	0.371984	0.149533	2.48765	0.0128592	0.999776
CBFA2T3	386.556	0.371899	0.217051	1.71342	0.0866358	0.999776
SCIN	912.587	0.371576	0.303605	1.22388	0.220997	0.999776
PDZK1IP1	5544.91	0.371355	0.316845	1.17204	0.241181	0.999776
STARD9	4.25083	0.371321	1.62906	0.227937	0.819696	0.999776
SEC61G	3278.21	0.371202	0.209	1.77609	0.075718	0.999776
RNF19B	1709.89	0.370954	0.197594	1.87736	0.0604693	0.999776
NME9	3.33002	0.370777	1.93181	0.191932	0.847795	0.999776
TGFB1	3329.31	0.370527	0.196254	1.888	0.0590265	0.999776
CCSER1	180.357	0.370307	0.275202	1.34558	0.178437	0.999776
SLC6A8	18467.8	0.370299	0.2197	1.68548	0.0918963	0.999776
ZNF525	256.26	0.370028	0.193195	1.91531	0.0554529	0.999776
LOC102724601	3.08709	0.369417	1.8917	0.195283	0.845171	0.999776
TEKT3	3.44117	0.369329	1.39795	0.264193	0.791632	0.999776
LINC00869	65.9407	0.369269	0.352235	1.04836	0.294472	0.999776
PYGM	12.7548	0.369118	0.678081	0.544356	0.586196	0.999776
P2RX4	2127.98	0.368998	0.266037	1.38702	0.165436	0.999776
TCEA2	296.011	0.368908	0.230068	1.60347	0.10883	0.999776
SPRY4-IT1	5.1158	0.368761	1.23949	0.297511	0.766077	0.999776
PRKAB2	1634.39	0.368627	0.191774	1.9222	0.0545805	0.999776
OAS2	157.537	0.368512	0.284307	1.29618	0.194915	0.999776
RTEL1	11.9472	0.368339	0.904548	0.407208	0.683855	0.999776
LINC00662	55.2643	0.368206	0.377748	0.974739	0.32969	0.999776
CAMKV	15.9912	0.368173	0.865913	0.425184	0.670702	0.999776
TDRD6	5.67493	0.368149	1.32204	0.278469	0.780652	0.999776
CBX3P2	8.12382	0.368137	0.955807	0.385158	0.70012	0.999776
ARMC2	19.8106	0.367526	0.594586	0.61812	0.536496	0.999776
ZNF595	337.145	0.367437	0.22817	1.61037	0.107318	0.999776
ISG15	365.092	0.367284	0.25481	1.4414	0.149471	0.999776
CLEC2D	82.4158	0.366914	0.30057	1.22073	0.22219	0.999776
LCN15	469.524	0.366849	0.561086	0.653819	0.513229	0.999776
PSCA	1001.52	0.366814	0.418112	0.877309	0.380319	0.999776
SYT7	2066.8	0.366601	0.197025	1.86068	0.0627895	0.999776
RRAS	2666.87	0.366472	0.158527	2.31173	0.0207924	0.999776
SNX22	90.9106	0.366469	0.39354	0.931213	0.351744	0.999776
C16orf95	44.186	0.366355	0.441704	0.829413	0.406871	0.999776
TMEM159	1663.9	0.366241	0.187766	1.95052	0.0511138	0.999776
PTGES3L	14.659	0.365929	0.787893	0.46444	0.642333	0.999776
LOC284578	11.7235	0.365715	1.34987	0.270925	0.786449	0.999776
CEP57	710.717	0.365596	0.183223	1.99537	0.0460028	0.999776
LAMA1	86.2403	0.365407	0.319765	1.14274	0.253148	0.999776
STX19	659.942	0.365199	0.200656	1.82003	0.0687548	0.999776
PKIB	1576.74	0.364993	0.245991	1.48376	0.137872	0.999776
PDLIM4	957.972	0.364825	0.208224	1.75208	0.0797608	0.999776
HIST1H3E	67.8319	0.364681	0.312567	1.16673	0.243319	0.999776
TMEM136	42.817	0.36462	0.441132	0.826557	0.408488	0.999776
STBD1	166.781	0.364572	0.29715	1.22689	0.219862	0.999776
AQP7P3	47.4091	0.364511	0.820959	0.444007	0.657038	0.999776
SNCG	1843.16	0.364288	0.231597	1.57294	0.115732	0.999776
EHD3	322.182	0.364195	0.469495	0.775718	0.437916	0.999776
GOLGA6L3	36.0985	0.364014	0.588564	0.618477	0.536261	0.999776
CT62	3.34087	0.363899	1.93395	0.188163	0.850749	0.999776
EIF4A2	23218.8	0.36367	0.193546	1.87899	0.0602464	0.999776
NME2	111.465	0.363587	1.37523	0.264384	0.791484	0.999776
ZNF503-AS2	21.2938	0.363542	0.544389	0.667799	0.504262	0.999776
DYRK3	106.074	0.363389	0.309882	1.17267	0.240929	0.999776
ENTPD3-AS1	21.6693	0.363324	0.705807	0.514764	0.606718	0.999776
ARHGAP19	146.555	0.363315	0.294152	1.23513	0.216783	0.999776
ADAMTS13	150.916	0.363036	0.325021	1.11696	0.264011	0.999776
CD200	6.05963	0.362816	1.4014	0.258895	0.795716	0.999776
RRAGD	221.051	0.362811	0.421517	0.860726	0.389389	0.999776
IRF5	237.518	0.362766	0.361196	1.00435	0.315211	0.999776
ADCY5	12.0462	0.362585	1.00758	0.359858	0.718954	0.999776
NRBF2	684.322	0.362355	0.156868	2.30994	0.0208915	0.999776
LINC00857	142.212	0.362095	0.462229	0.783367	0.433412	0.999776
RAPGEF3	68.7081	0.361886	0.455813	0.793935	0.427233	0.999776
CEP95	733.18	0.361248	0.173189	2.08586	0.0369916	0.999776
WNT10B	10.7745	0.361242	0.73648	0.490498	0.623781	0.999776
MIR762HG	109.317	0.361058	0.285165	1.26614	0.205464	0.999776
MOB2	844.109	0.360896	0.140632	2.56625	0.0102805	0.999776
KRTAP5-10	1.6018	0.36057	2.72898	0.132126	0.894884	0.999776
ADM	3268	0.360454	0.285559	1.26227	0.20685	0.999776
DNAJB9	699.698	0.360443	0.243928	1.47766	0.139498	0.999776
OXR1	1001.19	0.360308	0.17762	2.02853	0.0425057	0.999776
MIR647	17.2483	0.360154	0.657146	0.548058	0.583652	0.999776
LOC401052	20.4134	0.359963	0.651284	0.552697	0.580471	0.999776
ITGA9-AS1	10.2414	0.359826	0.927111	0.388115	0.697931	0.999776
LOC100507547	53.8139	0.359812	0.362878	0.991552	0.321416	0.999776
GRAMD3	978.609	0.359639	0.204334	1.76005	0.0783993	0.999776
ADM5	15.0922	0.359553	0.895135	0.401675	0.687923	0.999776
FRG1	686.319	0.359323	0.164876	2.17935	0.0293058	0.999776
ZBTB33	636.807	0.359115	0.174954	2.05263	0.0401086	0.999776
CXorf40A	371.491	0.359093	0.175549	2.04554	0.0408017	0.999776
FOXP4-AS1	7.73855	0.359045	0.900395	0.398763	0.690068	0.999776
LYPD8	3560.35	0.358634	0.963558	0.372198	0.709745	0.999776
LRRFIP2	2671.25	0.358599	0.247899	1.44655	0.148022	0.999776
CD68	6088.24	0.358288	0.241022	1.48653	0.137138	0.999776
GABARAPL1	1227.88	0.358007	0.144192	2.48286	0.0130333	0.999776
MYL9	1036.97	0.357969	0.456417	0.784302	0.432863	0.999776
PHF11	607.761	0.357934	0.198084	1.80698	0.0707657	0.999776
EPB41L4A-AS1	786.179	0.3579	0.371098	0.964436	0.334827	0.999776
MX2	402.102	0.357529	0.188736	1.89434	0.05818	0.999776
SELK	957.71	0.357506	0.176812	2.02196	0.0431806	0.999776
RPS27A	6741.82	0.357434	0.26137	1.36754	0.171456	0.999776
CBWD6	135.721	0.357244	0.281003	1.27132	0.203616	0.999776
TAF1D	1415.06	0.357172	0.27319	1.30742	0.191071	0.999776
NAGS	228.47	0.357103	0.245153	1.45665	0.145213	0.999776
SYCE3	49.9212	0.357044	0.50165	0.711739	0.476627	0.999776
VAT1L	1.86087	0.357034	2.20679	0.161789	0.871472	0.999776
BMS1P4	54.1368	0.356857	0.387713	0.920416	0.357355	0.999776
JMJD6	930.468	0.356788	0.185188	1.92662	0.0540266	0.999776
RAB6C	6.20483	0.356666	0.955782	0.373167	0.709024	0.999776
ULK1	2384.18	0.356463	0.281191	1.26769	0.204909	0.999776
ZNF331	268.321	0.35624	0.211962	1.68068	0.0928249	0.999776
LOC101928837	10.3755	0.355937	0.813897	0.437324	0.661877	0.999776
LCORL	197.763	0.355781	0.245181	1.45109	0.146754	0.999776
FLT3LG	68.7391	0.355655	0.482446	0.737191	0.461006	0.999776
ISG20	1343.39	0.355526	0.251254	1.415	0.157067	0.999776
ZNF678	172.72	0.355423	0.244761	1.45213	0.146466	0.999776
IQSEC3	6.56891	0.355413	1.0547	0.336982	0.736131	0.999776
LIPE-AS1	18.2152	0.355124	0.634443	0.559742	0.575655	0.999776
ZNF341	400.538	0.355096	0.186657	1.9024	0.0571192	0.999776
KRT16P2	10.6792	0.354976	1.51998	0.23354	0.815342	0.999776
SLC25A25	897.251	0.354784	0.177756	1.9959	0.0459445	0.999776
RSBN1L	444.636	0.354756	0.202706	1.7501	0.0801002	0.999776
C4orf3	4423.12	0.35454	0.197734	1.79301	0.0729708	0.999776
LBHD1	33.6661	0.354536	0.64536	0.549361	0.582758	0.999776
MT1F	32.0406	0.354144	0.464161	0.762977	0.445477	0.999776
FERMT2	14.5568	0.35411	1.01216	0.349855	0.726448	0.999776
MAFB	42.6117	0.354098	0.665381	0.532174	0.594606	0.999776
MGP	25.4486	0.353283	0.74747	0.472639	0.636471	0.999776
AGER	96.3224	0.353028	0.306414	1.15213	0.249269	0.999776
HIC2	154.018	0.352658	0.323607	1.08977	0.275814	0.999776
CNEP1R1	225.969	0.352501	0.266209	1.32416	0.185452	0.999776
LOC101928891	27.1571	0.352492	0.573924	0.61418	0.539097	0.999776
SLC2A1	11687.7	0.352483	0.152379	2.3132	0.0207115	0.999776
POU5F1	739.606	0.352236	0.514225	0.684985	0.493353	0.999776
CFD	99.6888	0.351766	0.296841	1.18503	0.236006	0.999776
GABRE	640.837	0.351602	0.220835	1.59215	0.111352	0.999776
SNCA	13.9515	0.351554	1.18615	0.296382	0.766939	0.999776
TPT1	71076.1	0.351515	0.230446	1.52537	0.127167	0.999776
CERS1	7.12672	0.351443	1.02131	0.34411	0.730764	0.999776
SCARNA9	30.8505	0.351333	0.490465	0.716326	0.47379	0.999776
RGPD3	16.598	0.351157	0.643333	0.545841	0.585176	0.999776
CLK3	2951.93	0.35106	0.14853	2.36356	0.0181003	0.999776
YAF2	218.069	0.351038	0.212313	1.65339	0.0982509	0.999776
S100A13	531.696	0.350841	0.242524	1.44662	0.148002	0.999776
LINC00482	56.1006	0.350833	0.406096	0.863916	0.387634	0.999776
SMAD7	241.648	0.350829	0.463814	0.756401	0.449409	0.999776
ARC	10.1972	0.350316	0.869014	0.403118	0.686861	0.999776
RNF103	1396.2	0.350297	0.280208	1.25013	0.211252	0.999776
CCSAP	168.606	0.350185	0.267017	1.31147	0.189699	0.999776
NPW	2.60221	0.350131	1.3776	0.25416	0.799372	0.999776
SMIM10L2B	74.062	0.350025	0.314281	1.11373	0.265394	0.999776
MIR378I	9.72939	0.349778	0.945204	0.370056	0.711341	0.999776
LYNX1	45.5931	0.349643	0.715825	0.488448	0.625232	0.999776
NFIL3	1041.96	0.349451	0.178751	1.95496	0.0505872	0.999776
TMBIM1	10469.7	0.349341	0.205265	1.7019	0.0887733	0.999776
SEMA6A	1324.09	0.349054	0.286128	1.21992	0.222494	0.999776
RELT	163.479	0.348908	0.266316	1.31013	0.190153	0.999776
EME1	26.798	0.348821	0.542198	0.643345	0.52	0.999776
PCED1B	690.076	0.348818	0.178305	1.9563	0.0504301	0.999776
GAPDH	187917	0.348565	0.131276	2.6552	0.00792608	0.965765
KIF1A	31.3402	0.348537	0.713747	0.488321	0.625323	0.999776
PGM3	1428.9	0.348526	0.207338	1.68095	0.0927725	0.999776
CCNB1IP1	1506.59	0.348449	0.282032	1.2355	0.216646	0.999776
RTN4R	183.32	0.348384	0.282401	1.23365	0.217334	0.999776
LINC00899	14.2931	0.348381	0.714824	0.487367	0.625998	0.999776
WBP2	4417.75	0.34809	0.1205	2.88871	0.00386826	0.722889
MIR573	11.7317	0.347982	0.876228	0.397137	0.691267	0.999776
MAP1LC3B	3557.4	0.347941	0.164489	2.11529	0.0344053	0.999776
MTMR11	2328.33	0.347821	0.25318	1.37381	0.1695	0.999776
EFNA3	1209.53	0.3476	0.34191	1.01664	0.309323	0.999776
FNIP1	591.859	0.347189	0.200926	1.72794	0.0839987	0.999776
VAMP8	3430.91	0.347137	0.184581	1.88068	0.0600157	0.999776
BDKRB2	786.696	0.347012	0.242709	1.42975	0.15279	0.999776
KIAA0513	165.032	0.34697	0.382811	0.906375	0.364737	0.999776
PRRG4	858.195	0.346956	0.310761	1.11647	0.26422	0.999776
C10orf55	14.8245	0.346691	0.716078	0.484152	0.628278	0.999776
RHOG	815.604	0.346274	0.179421	1.92995	0.0536127	0.999776
HOXD4	2.82281	0.346131	1.66331	0.208098	0.835152	0.999776
ALDOC	12078.6	0.346119	0.186544	1.85543	0.0635352	0.999776
PTBP3	6035.43	0.346014	0.191951	1.80262	0.0714481	0.999776
EPCAM	76990.1	0.345117	0.323044	1.06833	0.285372	0.999776
TTC28-AS1	161.647	0.345096	0.327324	1.05429	0.291748	0.999776
HSH2D	811.074	0.344974	0.203147	1.69814	0.0894804	0.999776
PLOD2	7898.46	0.344609	0.15345	2.24574	0.0247209	0.999776
OSTM1	216.913	0.344582	0.252249	1.36604	0.171926	0.999776
[truncated: 14,589 more rows]

## Sheet: List of selected HOT UP NS
ID	log2FoldChange	Gene card	Uniprot
LINC00460	2.01222
GPR17	2.01746	GPR17 (G Protein-Coupled Receptor 17) is a Protein Coding gene. Diseases associated with GPR17 include Strabismic Amblyopia and Persistent Mild Asthma. Among its related pathways are GPCR downstream signalling and Class A/1 (Rhodopsin-like receptors). Gene Ontology (GO) annotations related to this gene include G protein-coupled receptor activity and chemokine receptor activity. An important paral…	https://www.uniprot.org/uniprotkb/Q13304/entry#function
FAM157A	2.02071
MEF2C-AS1	2.02585	diffuse gastric cancer
PAGE2	2.0259
FGF17	2.03144
GPR3	2.03505
RMRP	2.04893	This gene encodes the RNA component of mitochondrial RNA processing endoribonuclease, which cleaves mitochondrial RNA at a priming site of mitochondrial DNA replication. This RNA also interacts with the telomerase reverse transcriptase catalytic subunit to form a distinct ribonucleoprotein complex that has RNA-dependent RNA polymerase activity and produces double-stranded RNAs that can be process…
SIX2	2.04992
PDE6G	2.06113
DNAJB13	2.07431
LOC100133669	2.08331
APOA1	2.08729
SNORA72	2.09152
LINC01607	2.11552
TEX29	2.12239
RAET1E	2.13607	This gene belong to the RAET1 family, which consists of major histocompatibility complex (MHC) class I-related genes located in a cluster on chromosome 6q24.2-q25.3. This and RAET1G protein differ from other RAET1 proteins in that they have type I membrane-spanning sequences at their C termini rather than glycosylphosphatidylinositol anchor sequences. This protein functions as a ligand for NKG2D …	https://www.uniprot.org/uniprotkb/Q8TD07/entry
ABCG4	2.16583
MIR452	2.17132
LOC101929295	2.18503
PCDHB16	2.18722
ATRNL1	2.18939
RPL34-AS1	2.2
DHRS4L1	2.21066
RN7SK	2.24023	RN7SK (RNA Component Of 7SK Nuclear Ribonucleoprotein) is an RNA Gene, and is affiliated with the lncRNA class. Diseases associated with RN7SK include Acquired Immunodeficiency Syndrome and Immune Deficiency Disease.
P2RX7	2.24264	P2RX7 (Purinergic Receptor P2X 7) is a Protein Coding gene. Diseases associated with P2RX7 include Tularemia and Gout. Among its related pathways are Inflammasomes and Platelet homeostasis. Gene Ontology (GO) annotations related to this gene include protein homodimerization activity and signaling receptor activity. An important paralog of this gene is P2RX4.
SLC47A1	2.26652
LOC645752	2.27913
LOC101927189	2.33177
PTTG2	2.33231	PTTG2 (Pituitary Tumor-Transforming 2) is a Protein Coding gene. Diseases associated with PTTG2 include Syndromic X-Linked Intellectual Disability Shashi Type. Among its related pathways are Cell cycle. Gene Ontology (GO) annotations related to this gene include SH3 domain binding. An important paralog of this gene is PTTG1.
FLJ26850	2.34065
ZMAT4	2.35857
DLG5-AS1	2.36698
COL9A1	2.37513
KRT42P	2.39535
RNU4-2	2.4157
BEND5	2.41593
CYP27C1	2.44837	CYP27C1 (Cytochrome P450 Family 27 Subfamily C Member 1) is a Protein Coding gene. Diseases associated with CYP27C1 include Keratomalacia. Among its related pathways are Oxidation by cytochrome P450 and Metapathway biotransformation Phase I and II. Gene Ontology (GO) annotations related to this gene include iron ion binding and oxidoreductase activity, acting on paired donors, with incorporation …
LOC101928737	2.46816
LOXL2	2.48259	This gene encodes a member of the lysyl oxidase gene family. The prototypic member of the family is essential to the biogenesis of connective tissue, encoding an extracellular copper-dependent amine oxidase that catalyses the first step in the formation of crosslinks in collagens and elastin. A highly conserved amino acid sequence at the C-terminus end appears to be sufficient for amine oxidase a…	https://www.uniprot.org/uniprotkb/Q9Y4K0/entry
FAM166B	2.49108	FAM166B (Family With Sequence Similarity 166 Member B) is a Protein Coding gene. Diseases associated with FAM166B include Inflammatory Bowel Disease 8 and Lipomatosis, Multiple Symmetric. An important paralog of this gene is TMEM121B.	https://www.uniprot.org/uniprotkb/A8MTA8/entry
ITGB3	2.50634	ITGB3 (Integrin Subunit Beta 3) is a Protein Coding gene. Diseases associated with ITGB3 include Bleeding Disorder, Platelet-Type, 24 and Glanzmann Thrombasthenia 2. Among its related pathways are Signaling downstream of RAS mutants and Apoptotic Pathways in Synovial Fibroblasts. Gene Ontology (GO) annotations related to this gene include identical protein binding and protease binding. An importa…	https://www.uniprot.org/uniprotkb/P05106/entry
LOC101927495	2.54183
IL18RAP	2.54726	The protein encoded by this gene is an accessory subunit of the heterodimeric receptor for interleukin 18 (IL18), a proinflammatory cytokine involved in inducing cell-mediated immunity. This protein enhances the IL18-binding activity of the IL18 receptor and plays a role in signaling by IL18. Mutations in this gene are associated with Crohn's disease and inflammatory bowel disease, and susceptibi…	https://www.uniprot.org/uniprotkb/O95256/entry
LINC01251	2.60546
SOX30	2.60702	This gene encodes a member of the SOX (SRY-related HMG-box) family of transcription factors involved in the regulation of embryonic development and in the determination of the cell fate. The encoded protein acts as a transcriptional regulator when present in a complex with other proteins. It can activate p53 transcription to promote tumor cell apoptosis in lung cancer. The protein may be involved…	https://www.uniprot.org/uniprotkb/O94993/entry
LRIT3	2.61851
STAC2	2.62588
ANKRD61	2.64627
WNT3A	2.67145	The WNT gene family consists of structurally related genes which encode secreted signaling proteins. These proteins have been implicated in oncogenesis and in several developmental processes, including regulation of cell fate and patterning during embryogenesis. This gene is a member of the WNT gene family. It encodes a protein which shows 96% amino acid identity to mouse Wnt3A protein, and 84% t…	https://www.uniprot.org/uniprotkb/P56704/entry
RNU4-1	2.74147
GSG1	2.7493
GRIN2C	2.7826
COL20A1	2.78948
MB	2.83529	This gene encodes a member of the globin superfamily and is predominantly expressed in skeletal and cardiac muscles. The encoded protein forms a monomeric globular haemoprotein that is primarily responsible for the storage and facilitated transfer of oxygen from the cell membrane to the mitochondria. This protein also plays a role in regulating physiological levels of nitric oxide. Multiple trans…	https://www.uniprot.org/uniprotkb/P02144/entry
VTRNA1-3	2.84058	VTRNA1-3 (Vault RNA 1-3) is an RNA Gene, and is affiliated with the vault_RNA class.
VTRNA2-1	2.8562	This gene produces an RNA polymerase III transcript that resembles both a component of the ribonucleoprotein vault particle and a pre-microRNA. However, the RNA product does not function as a vault or microRNA; rather, it acts as a direct inhibitor of protein kinase R (also known as eukaryotic translation initiation factor 2-alpha kinase 2, EIF2AK2), and thereby plays an important role in the reg…
SCARNA10	2.86365
NOVA1	2.87629	This gene encodes a neuron-specific RNA-binding protein, a member of the Nova family of paraneoplastic disease antigens, that is recognized and inhibited by paraneoplastic antibodies. These antibodies are found in the sera of patients with paraneoplastic opsoclonus-ataxia, breast cancer, and small cell lung cancer. Alternatively spliced transcripts encoding distinct isoforms have been described. …
TBC1D10C	2.90699	TBC1D10C (TBC1 Domain Family Member 10C) is a Protein Coding gene. Diseases associated with TBC1D10C include Congenital Disorder Of Glycosylation, Type Ig and Chromosome 17Q23.1-Q23.2 Deletion Syndrome. Among its related pathways are Innate Immune System and Vesicle-mediated transport. Gene Ontology (GO) annotations related to this gene include GTPase activator activity. An important paralog of t…	https://www.uniprot.org/uniprotkb/Q8IV04/entry
LOC100422737	2.92738
GABBR2	2.93324
MS4A14	2.94641	May be involved in signal transduction as a component of a multimeric receptor complex.	https://www.uniprot.org/uniprotkb/Q96JA4/entry
GLUD1P7	2.95376
SNORD29	2.99267
NBPF13P	3.02028	This gene is a member of the neuroblastoma breakpoint family (NBPF) which consists of dozens of recently duplicated genes primarily located in segmental duplications on human chromosome 1. This gene family has experienced its greatest expansion within the human lineage and has expanded, to a lesser extent, among primates in general. Members of this gene family are characterized by tandemly repeat…
LOC100507250	3.02098
GRIK4	3.03575
SMG7-AS1	3.05775
LOC100996447	3.12728	NO RESULTS
CCDC144CP	3.13631
PCDHB8	3.17025	This gene is a member of the protocadherin beta gene cluster, one of three related gene clusters tandemly linked on chromosome five. The gene clusters demonstrate an unusual genomic organization similar to that of B-cell and T-cell receptor gene clusters. The beta cluster contains 16 genes and 3 pseudogenes, each encoding 6 extracellular cadherin domains and a cytoplasmic tail that deviates from …	https://www.uniprot.org/uniprotkb/Q9UN66/entry
LOC101928053	3.23676
LINC01135	3.26798	LINC01135 (Long Intergenic Non-Protein Coding RNA 1135) is an RNA Gene, and is affiliated with the lncRNA class.
RNY1	3.35295	Y RNAs are small noncoding RNAs that were originally identified as the RNA component of soluble ribonucleoproteins (RNPs) termed Ro RNPs. Ro RNPs are detected by autoimmune sera of patients suffering from rheumatic diseases, such as from systemic lupus erythematosus (MIM 152700) and Sjogren syndrome (MIM 270200). Ro RNPs consist of a Y RNA that is associated with the autoimmune antigen proteins R…
HECTD2-AS1	3.59981
SNORA51	3.67131
GNG3	3.7159	GNG3 (G Protein Subunit Gamma 3) is a Protein Coding gene. Diseases associated with GNG3 include Breast Cancer and Lipodystrophy, Congenital Generalized, Type 2. Among its related pathways are ADORA2B mediated anti-inflammatory cytokines production and Thromboxane signalling through TP receptor. Gene Ontology (GO) annotations related to this gene include GTPase activity and G protein-coupled rece…	https://www.uniprot.org/uniprotkb/P63215/entry
AZGP1P1	3.73392
FAM228A	3.80793
GFY	3.93986
RNU2-2P	3.97553
DNAH9	4.12182
INHBA	4.12853	This gene encodes a member of the TGF-beta (transforming growth factor-beta) superfamily of proteins. The encoded preproprotein is proteolytically processed to generate a subunit of the dimeric activin and inhibin protein complexes. These complexes activate and inhibit, respectively, follicle stimulating hormone secretion from the pituitary gland. The encoded protein also plays a role in eye, too…	https://www.uniprot.org/uniprotkb/P08476/entry
MMP20	4.65932	Proteins of the matrix metalloproteinase (MMP) family are involved in the breakdown of extracellular matrix in normal physiological processes, such as embryonic development, reproduction, and tissue remodeling, as well as in disease processes, such as arthritis and metastasis. Most MMP's are secreted as inactive proproteins which are activated when cleaved by extracellular proteinases. The protei…	https://www.uniprot.org/uniprotkb/O60882/entry
HCRTR1	4.73497
TTC9B	4.80921	TTC9B (Tetratricopeptide Repeat Domain 9B) is a Protein Coding gene. Diseases associated with TTC9B include Postpartum Depression and Endogenous Depression. Gene Ontology (GO) annotations related to this gene include peptidyl-prolyl cis-trans isomerase activity and FK506 binding. An important paralog of this gene is TTC9.	https://www.uniprot.org/uniprotkb/Q8N6N2/entry
SEMA6B	4.84594	SEMA6B (Semaphorin 6B) is a Protein Coding gene. Diseases associated with SEMA6B include Epilepsy, Progressive Myoclonic, 11 and Epilepsy. Gene Ontology (GO) annotations related to this gene include signaling receptor activity and semaphorin receptor binding. An important paralog of this gene is SEMA6A.	https://www.uniprot.org/uniprotkb/Q9H3T3/entry
MIR423	4.98953
LOC101929771	5.0515
NEFM	5.08793
TERC	5.14925	TERC (Telomerase RNA Component) is an RNA Gene, and is affiliated with the telomerase_RNA class. Diseases associated with TERC include Pulmonary Fibrosis And/Or Bone Marrow Failure, Telomere-Related, 2 and Dyskeratosis Congenita, Autosomal Dominant 1.
SYNGR4	5.29406
KCNH4	5.44646	Voltage-gated potassium (Kv) channels represent the most complex class of voltage-gated ion channels from both functional and structural standpoints. Their diverse functions include regulating neurotransmitter release, heart rate, insulin secretion, neuronal excitability, epithelial electrolyte transport, smooth muscle contraction, and cell volume. This gene encodes a member of the potassium chan…	https://www.uniprot.org/uniprotkb/Q9UQ05/entry#function
RNA5S9	5.58479

## Sheet: Panther on HOT UP NS
PANTHER GENE LIST - molecular function details on the 4 most represented hits among the non-significant upregulated transcripts in Human Intestinal Organoids treated with Anisakis derived extracellular vesicles (HOT)
colors of the categories reported are the same indicated in bar chart beside.
details of results related to "binding (GO:0005488)"
Gene ID	mapped ID	Gene name orthologs	Panther family/subfamily	Panther protein class
HUMAN|HGNC=5989|UniProtKB=O95256	IL18RAP	Interleukin-18 receptor accessory protein;IL18RAP;PTN002484231;orthologs	INTERLEUKIN-18 RECEPTOR ACCESSORY PROTEIN (PTHR11890:SF23)	transmembrane signal receptor(PC00197)
HUMAN|HGNC=2953|UniProtKB=Q9NYC9	DNAH9	Dynein axonemal heavy chain 9;DNAH9;PTN002472937;orthologs	DYNEIN AXONEMAL HEAVY CHAIN 9 (PTHR10676:SF257)	microtubule binding motor protein(PC00156)
HUMAN|HGNC=4582|UniProtKB=Q16099	GRIK4	Glutamate receptor ionotropic, kainate 4;GRIK4;PTN002498665;orthologs	GLUTAMATE RECEPTOR IONOTROPIC, KAINATE 4 (PTHR18966:SF171)	transmembrane signal receptor(PC00197)
HUMAN|HGNC=4848|UniProtKB=O43613	HCRTR1	Orexin receptor type 1;HCRTR1;PTN002517461;orthologs	OREXIN RECEPTOR TYPE 1 (PTHR24241:SF30)	G-protein coupled receptor(PC00021)
HUMAN|HGNC=6156|UniProtKB=P05106	ITGB3	Integrin beta-3;ITGB3;PTN002467828;orthologs	INTEGRIN BETA-3 (PTHR10082:SF25)	integrin(PC00126)
HUMAN|HGNC=29063|UniProtKB=Q5VV63	ATRNL1	Attractin-like protein 1;ATRNL1;PTN002471689;orthologs	ATTRACTIN-LIKE PROTEIN 1 (PTHR24044:SF487)	intercellular signal molecule(PC00207)
HUMAN|HGNC=3673|UniProtKB=O60258	FGF17	Fibroblast growth factor 17;FGF17;PTN002479537;orthologs	FIBROBLAST GROWTH FACTOR 17 (PTHR11486:SF71)	growth factor(PC00112)
HUMAN|HGNC=4405|UniProtKB=P63215	GNG3	Guanine nucleotide-binding protein G(I)/G(S)/G(O) subunit gamma-3;GNG3;PTN002492812;orthologs	GUANINE NUCLEOTIDE-BINDING PROTEIN G(I)/G(S)/G(O) SUBUNIT GAMMA-3 (PTHR13809:SF11)	heterotrimeric G-protein(PC00117)
HUMAN|HGNC=6915|UniProtKB=P02144	MB	Myoglobin;MB;PTN002479065;orthologs	MYOGLOBIN (PTHR47132:SF1)	globin(PC00107)
HUMAN|HGNC=10888|UniProtKB=Q9NPC8	SIX2	Homeobox protein SIX2;SIX2;PTN002470528;orthologs	HOMEOBOX PROTEIN SIX2 (PTHR10390:SF61)	homeodomain transcription factor(PC00119)
HUMAN|HGNC=10739|UniProtKB=Q9H3T3	SEMA6B	Semaphorin-6B;SEMA6B;PTN002475827;orthologs	SEMAPHORIN-6B (PTHR11036:SF10)	membrane-bound signaling molecule(PC00152)
HUMAN|HGNC=24702|UniProtKB=Q8IV04	TBC1D10C	Carabin;TBC1D10C;PTN002506267;orthologs	CARABIN (PTHR22957:SF324)	GTPase-activating protein(PC00257)
HUMAN|HGNC=15983|UniProtKB=P56704	WNT3A	Protein Wnt-3a;WNT3A;PTN002485950;orthologs	PROTEIN WNT-3A (PTHR12027:SF88)	intercellular signal molecule(PC00207)
HUMAN|HGNC=4587|UniProtKB=Q14957	GRIN2C	Glutamate receptor ionotropic, NMDA 2C;GRIN2C;PTN002540163;orthologs	GLUTAMATE RECEPTOR IONOTROPIC, NMDA 2C (PTHR18966:SF361)	transmembrane signal receptor(PC00197)
HUMAN|HGNC=30718|UniProtKB=P59910	DNAJB13	DnaJ homolog subfamily B member 13;DNAJB13;PTN002515110;orthologs	DNAJ HOMOLOG SUBFAMILY B MEMBER 13 (PTHR24078:SF519)	chaperone(PC00072)
HUMAN|HGNC=6066|UniProtKB=P08476	INHBA	Inhibin beta A chain;INHBA;PTN002483773;orthologs	INHIBIN BETA A CHAIN (PTHR11848:SF133)	growth factor(PC00112)
HUMAN|HGNC=33480|UniProtKB=Q4G0S4	CYP27C1	Cytochrome P450 27C1;CYP27C1;PTN002518063;orthologs	CYTOCHROME P450 27C1 (PTHR24291:SF9)	oxygenase(PC00177)
HUMAN|HGNC=7886|UniProtKB=P51513	NOVA1	RNA-binding protein Nova-1;NOVA1;PTN002469758;orthologs	RNA-BINDING PROTEIN NOVA-1 (PTHR10288:SF229)	RNA metabolism protein(PC00031)
details of results related to "molecular transducer activity (GO:0060089)"
Gene ID	mapped ID	Gene name orthologs	Panther family/subfamily	Panther protein class
HUMAN|HGNC=5989|UniProtKB=O95256	IL18RAP	Interleukin-18 receptor accessory protein;IL18RAP;PTN002484231;orthologs	INTERLEUKIN-18 RECEPTOR ACCESSORY PROTEIN (PTHR11890:SF23)	transmembrane signal receptor(PC00197)
HUMAN|HGNC=4471|UniProtKB=Q13304	GPR17	Uracil nucleotide/cysteinyl leukotriene receptor;GPR17;PTN002517355;orthologs	URACIL NUCLEOTIDE/CYSTEINYL LEUKOTRIENE RECEPTOR (PTHR24232:SF44)	G-protein coupled receptor(PC00021)
HUMAN|HGNC=4582|UniProtKB=Q16099	GRIK4	Glutamate receptor ionotropic, kainate 4;GRIK4;PTN002498665;orthologs	GLUTAMATE RECEPTOR IONOTROPIC, KAINATE 4 (PTHR18966:SF171)	transmembrane signal receptor(PC00197)
HUMAN|HGNC=4848|UniProtKB=O43613	HCRTR1	Orexin receptor type 1;HCRTR1;PTN002517461;orthologs	OREXIN RECEPTOR TYPE 1 (PTHR24241:SF30)	G-protein coupled receptor(PC00021)
HUMAN|HGNC=3673|UniProtKB=O60258	FGF17	Fibroblast growth factor 17;FGF17;PTN002479537;orthologs	FIBROBLAST GROWTH FACTOR 17 (PTHR11486:SF71)	growth factor(PC00112)
HUMAN|HGNC=4507|UniProtKB=O75899	GABBR2	Gamma-aminobutyric acid type B receptor subunit 2;GABBR2;PTN002471337;orthologs	GAMMA-AMINOBUTYRIC ACID TYPE B RECEPTOR SUBUNIT 2 (PTHR10519:SF74)	G-protein coupled receptor(PC00021)
HUMAN|HGNC=10739|UniProtKB=Q9H3T3	SEMA6B	Semaphorin-6B;SEMA6B;PTN002475827;orthologs	SEMAPHORIN-6B (PTHR11036:SF10)	membrane-bound signaling molecule(PC00152)
HUMAN|HGNC=15983|UniProtKB=P56704	WNT3A	Protein Wnt-3a;WNT3A;PTN002485950;orthologs	PROTEIN WNT-3A (PTHR12027:SF88)	intercellular signal molecule(PC00207)
HUMAN|HGNC=4587|UniProtKB=Q14957	GRIN2C	Glutamate receptor ionotropic, NMDA 2C;GRIN2C;PTN002540163;orthologs	GLUTAMATE RECEPTOR IONOTROPIC, NMDA 2C (PTHR18966:SF361)	transmembrane signal receptor(PC00197)
HUMAN|HGNC=6066|UniProtKB=P08476	INHBA	Inhibin beta A chain;INHBA;PTN002483773;orthologs	INHIBIN BETA A CHAIN (PTHR11848:SF133)	growth factor(PC00112)
details of results related to "catalytic activity (GO:0003824)"
Gene ID	mapped ID	Gene name orthologs	Panther family/subfamily	Panther protein class
HUMAN|HGNC=19732|UniProtKB=P0CG22	DHRS4L1	Putative dehydrogenase/reductase SDR family member 4-like 1;DHRS4L1;PTN002539554;orthologs	DEHYDROGENASE/REDUCTASE SDR FAMILY MEMBER 4-LIKE 1-RELATED (PTHR43943:SF1)	dehydrogenase(PC00092)
HUMAN|HGNC=2953|UniProtKB=Q9NYC9	DNAH9	Dynein axonemal heavy chain 9;DNAH9;PTN002472937;orthologs	DYNEIN AXONEMAL HEAVY CHAIN 9 (PTHR10676:SF257)	microtubule binding motor protein(PC00156)
HUMAN|HGNC=6666|UniProtKB=Q9Y4K0	LOXL2	Lysyl oxidase homolog 2;LOXL2;PTN002499893;orthologs	LYSYL OXIDASE HOMOLOG 2 (PTHR45817:SF1)	oxidase(PC00175)
HUMAN|HGNC=24702|UniProtKB=Q8IV04	TBC1D10C	Carabin;TBC1D10C;PTN002506267;orthologs	CARABIN (PTHR22957:SF324)	GTPase-activating protein(PC00257)
HUMAN|HGNC=7167|UniProtKB=O60882	MMP20	Matrix metalloproteinase-20;MMP20;PTN002469003;orthologs	MATRIX METALLOPROTEINASE-20 (PTHR10201:SF125)	metalloprotease(PC00153)
HUMAN|HGNC=33480|UniProtKB=Q4G0S4	CYP27C1	Cytochrome P450 27C1;CYP27C1;PTN002518063;orthologs	CYTOCHROME P450 27C1 (PTHR24291:SF9)	oxygenase(PC00177)
HUMAN|HGNC=14246|UniProtKB=Q9NPA2	MMP20	Matrix metalloproteinase-25;MMP25;PTN002468990;orthologs	MATRIX METALLOPROTEINASE-25 (PTHR10201:SF142)	metalloprotease(PC00153)
details of results related to "molecular function regulator (GO:0098772)"
Gene ID	mapped ID	Gene name orthologs	Panther family/subfamily	Panther protein class
HUMAN|HGNC=3673|UniProtKB=O60258	FGF17	Fibroblast growth factor 17;FGF17;PTN002479537;orthologs	FIBROBLAST GROWTH FACTOR 17 (PTHR11486:SF71)	growth factor(PC00112)
HUMAN|HGNC=10739|UniProtKB=Q9H3T3	SEMA6B	Semaphorin-6B;SEMA6B;PTN002475827;orthologs	SEMAPHORIN-6B (PTHR11036:SF10)	membrane-bound signaling molecule(PC00152)
HUMAN|HGNC=24702|UniProtKB=Q8IV04	TBC1D10C	Carabin;TBC1D10C;PTN002506267;orthologs	CARABIN (PTHR22957:SF324)	GTPase-activating protein(PC00257)
HUMAN|HGNC=15983|UniProtKB=P56704	WNT3A	Protein Wnt-3a;WNT3A;PTN002485950;orthologs	PROTEIN WNT-3A (PTHR12027:SF88)	intercellular signal molecule(PC00207)
HUMAN|HGNC=6066|UniProtKB=P08476	INHBA	Inhibin beta A chain;INHBA;PTN002483773;orthologs	INHIBIN BETA A CHAIN (PTHR11848:SF133)	growth factor(PC00112)
PANTHER GENE LIST - PATHWAYS details on the 4 most represented hits among the non-significant upregulated transcripts in Human Intestinal Organoids treated with Anisakis derived extracellular vesicles (HOT)
colors of the categories reported are the same indicated in bar chart beside.
details of results related to "Wnt signaling pathway (P00057)"
Gene ID	mapped ID	Gene name orthologs	Panther family/subfamily	Panther protein class
HUMAN|HGNC=4405|UniProtKB=P63215	GNG3	Guanine nucleotide-binding protein G(I)/G(S)/G(O) subunit gamma-3;GNG3;PTN002492812;orthologs	GUANINE NUCLEOTIDE-BINDING PROTEIN G(I)/G(S)/G(O) SUBUNIT GAMMA-3 (PTHR13809:SF11)	heterotrimeric G-protein(PC00117)
HUMAN|HGNC=14546|UniProtKB=Q9NRJ7	PCDHB16	Protocadherin beta-16;PCDHB16;PTN002513294;orthologs	PROTOCADHERIN BETA-16 (PTHR24028:SF71)	cadherin(PC00057)
HUMAN|HGNC=15983|UniProtKB=P56704	WNT3A	Protein Wnt-3a;WNT3A;PTN002485950;orthologs	PROTEIN WNT-3A (PTHR12027:SF88)	intercellular signal molecule(PC00207)
HUMAN|HGNC=8693|UniProtKB=Q9UN66	PCDHB8	Protocadherin beta-8;PCDHB8;PTN002513291;orthologs	PROTOCADHERIN BETA-8 (PTHR24028:SF61)	cadherin(PC00057)
details of results related to "Alzheimer disease-presenilin pathway (P00004)"
Gene ID	mapped ID	Gene name orthologs	Panther family/subfamily	Panther protein class
HUMAN|HGNC=15983|UniProtKB=P56704	WNT3A	Protein Wnt-3a;WNT3A;PTN002485950;orthologs	PROTEIN WNT-3A (PTHR12027:SF88)	intercellular signal molecule(PC00207)
HUMAN|HGNC=7167|UniProtKB=O60882	MMP20	Matrix metalloproteinase-20;MMP20;PTN002469003;orthologs	MATRIX METALLOPROTEINASE-20 (PTHR10201:SF125)	metalloprotease(PC00153)
HUMAN|HGNC=14246|UniProtKB=Q9NPA2	MMP20	Matrix metalloproteinase-25;MMP25;PTN002468990;orthologs	MATRIX METALLOPROTEINASE-25 (PTHR10201:SF142)	metalloprotease(PC00153)
details of results related to "Cadherin signaling pathway (P00012)"
Gene ID	mapped ID	Gene name orthologs	Panther family/subfamily	Panther protein class
HUMAN|HGNC=14546|UniProtKB=Q9NRJ7	PCDHB16	Protocadherin beta-16;PCDHB16;PTN002513294;orthologs	PROTOCADHERIN BETA-16 (PTHR24028:SF71)	cadherin(PC00057)
HUMAN|HGNC=15983|UniProtKB=P56704	WNT3A	Protein Wnt-3a;WNT3A;PTN002485950;orthologs	PROTEIN WNT-3A (PTHR12027:SF88)	intercellular signal molecule(PC00207)
HUMAN|HGNC=8693|UniProtKB=Q9UN66	PCDHB8	Protocadherin beta-8;PCDHB8;PTN002513291;orthologs	PROTOCADHERIN BETA-8 (PTHR24028:SF61)	cadherin(PC00057)
details of results related to "Integrin signalling pathway (P00034)"
Gene ID	mapped ID	Gene name orthologs	Panther family/subfamily	Panther protein class
HUMAN|HGNC=14670|UniProtKB=Q9P218	COL20A1	Collagen alpha-1(XX) chain;COL20A1;PTN000614834;orthologs	COLLAGEN ALPHA-1(XX) CHAIN (PTHR24020:SF39)	extracellular matrix structural protein(PC00103)
HUMAN|HGNC=6156|UniProtKB=P05106	ITGB3	Integrin beta-3;ITGB3;PTN002467828;orthologs	INTEGRIN BETA-3 (PTHR10082:SF25)	integrin(PC00126)
HUMAN|HGNC=2217|UniProtKB=P20849	COL9A1	Collagen alpha-1(IX) chain;COL9A1;PTN002550851;orthologs	COLLAGEN ALPHA-1(IX) CHAIN (PTHR24023:SF918)	extracellular matrix structural protein(PC00103)
PANTHER GENE LIST - Biological Process details on the 4 most represented hits among the non-significant upregulated transcripts in Human Intestinal Organoids treated with Anisakis derived extracellular vesicles (HOT)
colors of the categories reported are the same indicated in bar chart beside.
details of results related to "cellular process (GO:0009987)"
Gene ID	mapped ID	Gene name orthologs	Panther family/subfamily	Panther protein class
HUMAN|HGNC=5989|UniProtKB=O95256	IL18RAP	Interleukin-18 receptor accessory protein;IL18RAP;PTN002484231;orthologs	INTERLEUKIN-18 RECEPTOR ACCESSORY PROTEIN (PTHR11890:SF23)	transmembrane signal receptor(PC00197)
HUMAN|HGNC=19732|UniProtKB=P0CG22	DHRS4L1	Putative dehydrogenase/reductase SDR family member 4-like 1;DHRS4L1;PTN002539554;orthologs	DEHYDROGENASE/REDUCTASE SDR FAMILY MEMBER 4-LIKE 1-RELATED (PTHR43943:SF1)	dehydrogenase(PC00092)
HUMAN|HGNC=4471|UniProtKB=Q13304	GPR17	Uracil nucleotide/cysteinyl leukotriene receptor;GPR17;PTN002517355;orthologs	URACIL NUCLEOTIDE/CYSTEINYL LEUKOTRIENE RECEPTOR (PTHR24232:SF44)	G-protein coupled receptor(PC00021)
HUMAN|HGNC=2953|UniProtKB=Q9NYC9	DNAH9	Dynein axonemal heavy chain 9;DNAH9;PTN002472937;orthologs	DYNEIN AXONEMAL HEAVY CHAIN 9 (PTHR10676:SF257)	microtubule binding motor protein(PC00156)
HUMAN|HGNC=4582|UniProtKB=Q16099	GRIK4	Glutamate receptor ionotropic, kainate 4;GRIK4;PTN002498665;orthologs	GLUTAMATE RECEPTOR IONOTROPIC, KAINATE 4 (PTHR18966:SF171)	transmembrane signal receptor(PC00197)
HUMAN|HGNC=7734|UniProtKB=P07197	NEFM	Neurofilament medium polypeptide;NEFM;PTN002509737;orthologs	NEUROFILAMENT MEDIUM POLYPEPTIDE (PTHR45652:SF3)	intermediate filament(PC00129)
HUMAN|HGNC=4848|UniProtKB=O43613	HCRTR1	Orexin receptor type 1;HCRTR1;PTN002517461;orthologs	OREXIN RECEPTOR TYPE 1 (PTHR24241:SF30)	G-protein coupled receptor(PC00021)
HUMAN|HGNC=6156|UniProtKB=P05106	ITGB3	Integrin beta-3;ITGB3;PTN002467828;orthologs	INTEGRIN BETA-3 (PTHR10082:SF25)	integrin(PC00126)
HUMAN|HGNC=3673|UniProtKB=O60258	FGF17	Fibroblast growth factor 17;FGF17;PTN002479537;orthologs	FIBROBLAST GROWTH FACTOR 17 (PTHR11486:SF71)	growth factor(PC00112)
HUMAN|HGNC=4405|UniProtKB=P63215	GNG3	Guanine nucleotide-binding protein G(I)/G(S)/G(O) subunit gamma-3;GNG3;PTN002492812;orthologs	GUANINE NUCLEOTIDE-BINDING PROTEIN G(I)/G(S)/G(O) SUBUNIT GAMMA-3 (PTHR13809:SF11)	heterotrimeric G-protein(PC00117)
HUMAN|HGNC=23990|UniProtKB=Q6ZMT1	STAC2	SH3 and cysteine-rich domain-containing protein 2;STAC2;PTN002495535;orthologs	SH3 AND CYSTEINE-RICH DOMAIN-CONTAINING PROTEIN 2 (PTHR15135:SF5)
HUMAN|HGNC=16793|UniProtKB=Q8TD07	RAET1E	Retinoic acid early transcript 1E;RAET1E;PTN002497581;orthologs	RETINOIC ACID EARLY TRANSCRIPT 1E (PTHR16675:SF64)	major histocompatibility complex protein(PC00149)
HUMAN|HGNC=4507|UniProtKB=O75899	GABBR2	Gamma-aminobutyric acid type B receptor subunit 2;GABBR2;PTN002471337;orthologs	GAMMA-AMINOBUTYRIC ACID TYPE B RECEPTOR SUBUNIT 2 (PTHR10519:SF74)	G-protein coupled receptor(PC00021)
HUMAN|HGNC=30706|UniProtKB=Q96JA4	MS4A14	Membrane-spanning 4-domains subfamily A member 14;MS4A14;PTN002511270;orthologs	MEMBRANE-SPANNING 4-DOMAINS SUBFAMILY A MEMBER 14 (PTHR23320:SF10)	transporter(PC00227)
HUMAN|HGNC=10888|UniProtKB=Q9NPC8	SIX2	Homeobox protein SIX2;SIX2;PTN002470528;orthologs	HOMEOBOX PROTEIN SIX2 (PTHR10390:SF61)	homeodomain transcription factor(PC00119)
HUMAN|HGNC=10739|UniProtKB=Q9H3T3	SEMA6B	Semaphorin-6B;SEMA6B;PTN002475827;orthologs	SEMAPHORIN-6B (PTHR11036:SF10)	membrane-bound signaling molecule(PC00152)
HUMAN|HGNC=8789|UniProtKB=P18545	PDE6G	Retinal rod rhodopsin-sensitive cGMP 3',5'-cyclic phosphodiesterase subunit gamma;PDE6G;PTN002486258;orthologs	RETINAL ROD RHODOPSIN-SENSITIVE CGMP 3',5'-CYCLIC PHOSPHODIESTERASE SUBUNIT GAMMA (PTHR12122:SF4)	phosphodiesterase(PC00185)
HUMAN|HGNC=14546|UniProtKB=Q9NRJ7	PCDHB16	Protocadherin beta-16;PCDHB16;PTN002513294;orthologs	PROTOCADHERIN BETA-16 (PTHR24028:SF71)	cadherin(PC00057)
HUMAN|HGNC=6666|UniProtKB=Q9Y4K0	LOXL2	Lysyl oxidase homolog 2;LOXL2;PTN002499893;orthologs	LYSYL OXIDASE HOMOLOG 2 (PTHR45817:SF1)	oxidase(PC00175)
HUMAN|HGNC=15983|UniProtKB=P56704	WNT3A	Protein Wnt-3a;WNT3A;PTN002485950;orthologs	PROTEIN WNT-3A (PTHR12027:SF88)	intercellular signal molecule(PC00207)
HUMAN|HGNC=4587|UniProtKB=Q14957	GRIN2C	Glutamate receptor ionotropic, NMDA 2C;GRIN2C;PTN002540163;orthologs	GLUTAMATE RECEPTOR IONOTROPIC, NMDA 2C (PTHR18966:SF361)	transmembrane signal receptor(PC00197)
HUMAN|HGNC=30718|UniProtKB=P59910	DNAJB13	DnaJ homolog subfamily B member 13;DNAJB13;PTN002515110;orthologs	DNAJ HOMOLOG SUBFAMILY B MEMBER 13 (PTHR24078:SF519)	chaperone(PC00072)
HUMAN|HGNC=6253|UniProtKB=Q9UQ05	KCNH4	Potassium voltage-gated channel subfamily H member 4;KCNH4;PTN002469213;orthologs	POTASSIUM VOLTAGE-GATED CHANNEL SUBFAMILY H MEMBER 4 (PTHR10217:SF630)	ion channel(PC00133)
HUMAN|HGNC=8693|UniProtKB=Q9UN66	PCDHB8	Protocadherin beta-8;PCDHB8;PTN002513291;orthologs	PROTOCADHERIN BETA-8 (PTHR24028:SF61)	cadherin(PC00057)
HUMAN|HGNC=6066|UniProtKB=P08476	INHBA	Inhibin beta A chain;INHBA;PTN002483773;orthologs	INHIBIN BETA A CHAIN (PTHR11848:SF133)	growth factor(PC00112)
HUMAN|HGNC=7167|UniProtKB=O60882	MMP20	Matrix metalloproteinase-20;MMP20;PTN002469003;orthologs	MATRIX METALLOPROTEINASE-20 (PTHR10201:SF125)	metalloprotease(PC00153)
HUMAN|HGNC=7886|UniProtKB=P51513	NOVA1	RNA-binding protein Nova-1;NOVA1;PTN002469758;orthologs	RNA-BINDING PROTEIN NOVA-1 (PTHR10288:SF229)	RNA metabolism protein(PC00031)
HUMAN|HGNC=14246|UniProtKB=Q9NPA2	MMP20	Matrix metalloproteinase-25;MMP25;PTN002468990;orthologs	MATRIX METALLOPROTEINASE-25 (PTHR10201:SF142)	metalloprotease(PC00153)
details of results related to "biological regulation (GO:0065007)"
Gene ID	mapped ID	Gene name orthologs	Panther family/subfamily	Panther protein class
HUMAN|HGNC=5989|UniProtKB=O95256	IL18RAP	Interleukin-18 receptor accessory protein;IL18RAP;PTN002484231;orthologs	INTERLEUKIN-18 RECEPTOR ACCESSORY PROTEIN (PTHR11890:SF23)	transmembrane signal receptor(PC00197)
HUMAN|HGNC=4471|UniProtKB=Q13304	GPR17	Uracil nucleotide/cysteinyl leukotriene receptor;GPR17;PTN002517355;orthologs	URACIL NUCLEOTIDE/CYSTEINYL LEUKOTRIENE RECEPTOR (PTHR24232:SF44)	G-protein coupled receptor(PC00021)
HUMAN|HGNC=4582|UniProtKB=Q16099	GRIK4	Glutamate receptor ionotropic, kainate 4;GRIK4;PTN002498665;orthologs	GLUTAMATE RECEPTOR IONOTROPIC, KAINATE 4 (PTHR18966:SF171)	transmembrane signal receptor(PC00197)
HUMAN|HGNC=4848|UniProtKB=O43613	HCRTR1	Orexin receptor type 1;HCRTR1;PTN002517461;orthologs	OREXIN RECEPTOR TYPE 1 (PTHR24241:SF30)	G-protein coupled receptor(PC00021)
HUMAN|HGNC=6156|UniProtKB=P05106	ITGB3	Integrin beta-3;ITGB3;PTN002467828;orthologs	INTEGRIN BETA-3 (PTHR10082:SF25)	integrin(PC00126)
HUMAN|HGNC=3673|UniProtKB=O60258	FGF17	Fibroblast growth factor 17;FGF17;PTN002479537;orthologs	FIBROBLAST GROWTH FACTOR 17 (PTHR11486:SF71)	growth factor(PC00112)
HUMAN|HGNC=4405|UniProtKB=P63215	GNG3	Guanine nucleotide-binding protein G(I)/G(S)/G(O) subunit gamma-3;GNG3;PTN002492812;orthologs	GUANINE NUCLEOTIDE-BINDING PROTEIN G(I)/G(S)/G(O) SUBUNIT GAMMA-3 (PTHR13809:SF11)	heterotrimeric G-protein(PC00117)
HUMAN|HGNC=23990|UniProtKB=Q6ZMT1	STAC2	SH3 and cysteine-rich domain-containing protein 2;STAC2;PTN002495535;orthologs	SH3 AND CYSTEINE-RICH DOMAIN-CONTAINING PROTEIN 2 (PTHR15135:SF5)
HUMAN|HGNC=16793|UniProtKB=Q8TD07	RAET1E	Retinoic acid early transcript 1E;RAET1E;PTN002497581;orthologs	RETINOIC ACID EARLY TRANSCRIPT 1E (PTHR16675:SF64)	major histocompatibility complex protein(PC00149)
HUMAN|HGNC=30706|UniProtKB=Q96JA4	MS4A14	Membrane-spanning 4-domains subfamily A member 14;MS4A14;PTN002511270;orthologs	MEMBRANE-SPANNING 4-DOMAINS SUBFAMILY A MEMBER 14 (PTHR23320:SF10)	transporter(PC00227)
HUMAN|HGNC=10888|UniProtKB=Q9NPC8	SIX2	Homeobox protein SIX2;SIX2;PTN002470528;orthologs	HOMEOBOX PROTEIN SIX2 (PTHR10390:SF61)	homeodomain transcription factor(PC00119)
HUMAN|HGNC=10739|UniProtKB=Q9H3T3	SEMA6B	Semaphorin-6B;SEMA6B;PTN002475827;orthologs	SEMAPHORIN-6B (PTHR11036:SF10)	membrane-bound signaling molecule(PC00152)
HUMAN|HGNC=8789|UniProtKB=P18545	PDE6G	Retinal rod rhodopsin-sensitive cGMP 3',5'-cyclic phosphodiesterase subunit gamma;PDE6G;PTN002486258;orthologs	RETINAL ROD RHODOPSIN-SENSITIVE CGMP 3',5'-CYCLIC PHOSPHODIESTERASE SUBUNIT GAMMA (PTHR12122:SF4)	phosphodiesterase(PC00185)
HUMAN|HGNC=24702|UniProtKB=Q8IV04	TBC1D10C	Carabin;TBC1D10C;PTN002506267;orthologs	CARABIN (PTHR22957:SF324)	GTPase-activating protein(PC00257)
HUMAN|HGNC=15983|UniProtKB=P56704	WNT3A	Protein Wnt-3a;WNT3A;PTN002485950;orthologs	PROTEIN WNT-3A (PTHR12027:SF88)	intercellular signal molecule(PC00207)
HUMAN|HGNC=4587|UniProtKB=Q14957	GRIN2C	Glutamate receptor ionotropic, NMDA 2C;GRIN2C;PTN002540163;orthologs	GLUTAMATE RECEPTOR IONOTROPIC, NMDA 2C (PTHR18966:SF361)	transmembrane signal receptor(PC00197)
HUMAN|HGNC=6253|UniProtKB=Q9UQ05	KCNH4	Potassium voltage-gated channel subfamily H member 4;KCNH4;PTN002469213;orthologs	POTASSIUM VOLTAGE-GATED CHANNEL SUBFAMILY H MEMBER 4 (PTHR10217:SF630)	ion channel(PC00133)
HUMAN|HGNC=6066|UniProtKB=P08476	INHBA	Inhibin beta A chain;INHBA;PTN002483773;orthologs	INHIBIN BETA A CHAIN (PTHR11848:SF133)	growth factor(PC00112)
HUMAN|HGNC=7886|UniProtKB=P51513	NOVA1	RNA-binding protein Nova-1;NOVA1;PTN002469758;orthologs	RNA-BINDING PROTEIN NOVA-1 (PTHR10288:SF229)	RNA metabolism protein(PC00031)
details of results related to "signaling (GO:0023052)"
Gene ID	mapped ID	Gene name orthologs	Panther family/subfamily	Panther protein class
HUMAN|HGNC=5989|UniProtKB=O95256	IL18RAP	Interleukin-18 receptor accessory protein;IL18RAP;PTN002484231;orthologs	INTERLEUKIN-18 RECEPTOR ACCESSORY PROTEIN (PTHR11890:SF23)	transmembrane signal receptor(PC00197)
HUMAN|HGNC=4471|UniProtKB=Q13304	GPR17	Uracil nucleotide/cysteinyl leukotriene receptor;GPR17;PTN002517355;orthologs	URACIL NUCLEOTIDE/CYSTEINYL LEUKOTRIENE RECEPTOR (PTHR24232:SF44)	G-protein coupled receptor(PC00021)
HUMAN|HGNC=4582|UniProtKB=Q16099	GRIK4	Glutamate receptor ionotropic, kainate 4;GRIK4;PTN002498665;orthologs	GLUTAMATE RECEPTOR IONOTROPIC, KAINATE 4 (PTHR18966:SF171)	transmembrane signal receptor(PC00197)
HUMAN|HGNC=4848|UniProtKB=O43613	HCRTR1	Orexin receptor type 1;HCRTR1;PTN002517461;orthologs	OREXIN RECEPTOR TYPE 1 (PTHR24241:SF30)	G-protein coupled receptor(PC00021)
HUMAN|HGNC=6156|UniProtKB=P05106	ITGB3	Integrin beta-3;ITGB3;PTN002467828;orthologs	INTEGRIN BETA-3 (PTHR10082:SF25)	integrin(PC00126)
HUMAN|HGNC=3673|UniProtKB=O60258	FGF17	Fibroblast growth factor 17;FGF17;PTN002479537;orthologs	FIBROBLAST GROWTH FACTOR 17 (PTHR11486:SF71)	growth factor(PC00112)
HUMAN|HGNC=4405|UniProtKB=P63215	GNG3	Guanine nucleotide-binding protein G(I)/G(S)/G(O) subunit gamma-3;GNG3;PTN002492812;orthologs	GUANINE NUCLEOTIDE-BINDING PROTEIN G(I)/G(S)/G(O) SUBUNIT GAMMA-3 (PTHR13809:SF11)	heterotrimeric G-protein(PC00117)
HUMAN|HGNC=4507|UniProtKB=O75899	GABBR2	Gamma-aminobutyric acid type B receptor subunit 2;GABBR2;PTN002471337;orthologs	GAMMA-AMINOBUTYRIC ACID TYPE B RECEPTOR SUBUNIT 2 (PTHR10519:SF74)	G-protein coupled receptor(PC00021)
HUMAN|HGNC=30706|UniProtKB=Q96JA4	MS4A14	Membrane-spanning 4-domains subfamily A member 14;MS4A14;PTN002511270;orthologs	MEMBRANE-SPANNING 4-DOMAINS SUBFAMILY A MEMBER 14 (PTHR23320:SF10)	transporter(PC00227)
HUMAN|HGNC=10739|UniProtKB=Q9H3T3	SEMA6B	Semaphorin-6B;SEMA6B;PTN002475827;orthologs	SEMAPHORIN-6B (PTHR11036:SF10)	membrane-bound signaling molecule(PC00152)
HUMAN|HGNC=8789|UniProtKB=P18545	PDE6G	Retinal rod rhodopsin-sensitive cGMP 3',5'-cyclic phosphodiesterase subunit gamma;PDE6G;PTN002486258;orthologs	RETINAL ROD RHODOPSIN-SENSITIVE CGMP 3',5'-CYCLIC PHOSPHODIESTERASE SUBUNIT GAMMA (PTHR12122:SF4)	phosphodiesterase(PC00185)
HUMAN|HGNC=15983|UniProtKB=P56704	WNT3A	Protein Wnt-3a;WNT3A;PTN002485950;orthologs	PROTEIN WNT-3A (PTHR12027:SF88)	intercellular signal molecule(PC00207)
HUMAN|HGNC=4587|UniProtKB=Q14957	GRIN2C	Glutamate receptor ionotropic, NMDA 2C;GRIN2C;PTN002540163;orthologs	GLUTAMATE RECEPTOR IONOTROPIC, NMDA 2C (PTHR18966:SF361)	transmembrane signal receptor(PC00197)
HUMAN|HGNC=6066|UniProtKB=P08476	INHBA	Inhibin beta A chain;INHBA;PTN002483773;orthologs	INHIBIN BETA A CHAIN (PTHR11848:SF133)	growth factor(PC00112)
details of results related to "response to stimulus (GO:0050896)"
Gene ID	mapped ID	Gene name orthologs	Panther family/subfamily	Panther protein class
HUMAN|HGNC=5989|UniProtKB=O95256	IL18RAP	Interleukin-18 receptor accessory protein;IL18RAP;PTN002484231;orthologs	INTERLEUKIN-18 RECEPTOR ACCESSORY PROTEIN (PTHR11890:SF23)	transmembrane signal receptor(PC00197)
HUMAN|HGNC=4471|UniProtKB=Q13304	GPR17	Uracil nucleotide/cysteinyl leukotriene receptor;GPR17;PTN002517355;orthologs	URACIL NUCLEOTIDE/CYSTEINYL LEUKOTRIENE RECEPTOR (PTHR24232:SF44)	G-protein coupled receptor(PC00021)
HUMAN|HGNC=4848|UniProtKB=O43613	HCRTR1	Orexin receptor type 1;HCRTR1;PTN002517461;orthologs	OREXIN RECEPTOR TYPE 1 (PTHR24241:SF30)	G-protein coupled receptor(PC00021)
HUMAN|HGNC=6156|UniProtKB=P05106	ITGB3	Integrin beta-3;ITGB3;PTN002467828;orthologs	INTEGRIN BETA-3 (PTHR10082:SF25)	integrin(PC00126)
HUMAN|HGNC=3673|UniProtKB=O60258	FGF17	Fibroblast growth factor 17;FGF17;PTN002479537;orthologs	FIBROBLAST GROWTH FACTOR 17 (PTHR11486:SF71)	growth factor(PC00112)
HUMAN|HGNC=4405|UniProtKB=P63215	GNG3	Guanine nucleotide-binding protein G(I)/G(S)/G(O) subunit gamma-3;GNG3;PTN002492812;orthologs	GUANINE NUCLEOTIDE-BINDING PROTEIN G(I)/G(S)/G(O) SUBUNIT GAMMA-3 (PTHR13809:SF11)	heterotrimeric G-protein(PC00117)
HUMAN|HGNC=16793|UniProtKB=Q8TD07	RAET1E	Retinoic acid early transcript 1E;RAET1E;PTN002497581;orthologs	RETINOIC ACID EARLY TRANSCRIPT 1E (PTHR16675:SF64)	major histocompatibility complex protein(PC00149)
HUMAN|HGNC=30706|UniProtKB=Q96JA4	MS4A14	Membrane-spanning 4-domains subfamily A member 14;MS4A14;PTN002511270;orthologs	MEMBRANE-SPANNING 4-DOMAINS SUBFAMILY A MEMBER 14 (PTHR23320:SF10)	transporter(PC00227)
HUMAN|HGNC=10739|UniProtKB=Q9H3T3	SEMA6B	Semaphorin-6B;SEMA6B;PTN002475827;orthologs	SEMAPHORIN-6B (PTHR11036:SF10)	membrane-bound signaling molecule(PC00152)
HUMAN|HGNC=8789|UniProtKB=P18545	PDE6G	Retinal rod rhodopsin-sensitive cGMP 3',5'-cyclic phosphodiesterase subunit gamma;PDE6G;PTN002486258;orthologs	RETINAL ROD RHODOPSIN-SENSITIVE CGMP 3',5'-CYCLIC PHOSPHODIESTERASE SUBUNIT GAMMA (PTHR12122:SF4)	phosphodiesterase(PC00185)
HUMAN|HGNC=15983|UniProtKB=P56704	WNT3A	Protein Wnt-3a;WNT3A;PTN002485950;orthologs	PROTEIN WNT-3A (PTHR12027:SF88)	intercellular signal molecule(PC00207)
HUMAN|HGNC=4587|UniProtKB=Q14957	GRIN2C	Glutamate receptor ionotropic, NMDA 2C;GRIN2C;PTN002540163;orthologs	GLUTAMATE RECEPTOR IONOTROPIC, NMDA 2C (PTHR18966:SF361)	transmembrane signal receptor(PC00197)
HUMAN|HGNC=6066|UniProtKB=P08476	INHBA	Inhibin beta A chain;INHBA;PTN002483773;orthologs	INHIBIN BETA A CHAIN (PTHR11848:SF133)	growth factor(PC00112)

## Sheet: List of selected HOT DOWN NS
ID	log2FoldChange	GeneCards	UniProt
MUC6	-5.37292
CNTLN	-5.22048
NEIL3	-4.78123
LINC01516	-4.77624
MIR6719	-4.58081
GRPR	-4.57985	Gastrin-releasing peptide (GRP) regulates numerous functions of the gastrointestinal and central nervous systems, including release of gastrointestinal hormones, smooth muscle cell contraction, and epithelial cell proliferation and is a potent mitogen for neoplastic tissues. The effects of GRP are mediated through the gastrin-releasing peptide receptor.	Receptor for gastrin-releasing peptide (GRP) (PubMed:1655761). Signals via association with G proteins that activate a phosphatidylinositol-calcium second messenger system, resulting in Akt phosphorylation. Contributes to the regulation of food intake. Contributes to the perception of prurient stimuli and transmission of itch signals in the spinal cord that promote scratching behavior, but does n…
SORCS1	-4.35984
FBXL22	-4.18331
FAM72A	-4.1724	positive regulation of apoptotic process	May play a role in the regulation of cellular reactive oxygen species metabolism. May participate in cell growth regulation.
TENM2	-4.14356
LOC100652999	-4.10071
HS3ST3A1	-4.03629
GOLGA6L4	-3.97156
KCNJ8	-3.96656
LOC101928279	-3.96656	NA Gene, and is affiliated with the lncRNA class.
ADH1C	-3.91522	alcohol dehydrogenase	ethanol oxidation and plays a major role in ethanol catabolism
CMAHP	-3.89658
ZNF154	-3.83072	This gene encodes a protein that belongs to the zinc finger Kruppel family of transcriptional regulators, whose members are thought to function in normal and abnormal cell growth and differentiation. Hypermethylation of this gene is associated with the recurrence of non muscle invasive bladder cancer. Alternative splicing results in multiple transcript variants	transcriptional regulation
ANGPT2	-3.79864
SFTA1P	-3.78604
LOC101929294	-3.76679
CYP2C19	-3.7614
CYP2G1P	-3.74784
ZSCAN1	-3.74652
MCTP1	-3.74652
FCAMR	-3.74016	Predicted to enable IgA binding activity; IgM binding activity; and transmembrane signaling receptor activity. Predicted to be involved in adaptive immune response.	May function in the immune response to microbes mediated by IgA and IgM
AADAC	-3.73608	catalyzes one of the initial biotransformation pathways for arylamine and heterocyclic amine carcinogens	Deacetylates a variety of arylacetamide substrates, including xenobiotic compounds and procarcinogens, converting them to the primary arylamide compounds and increasing their toxicity
LOC101928812	-3.70306
PDE3A	-3.69904	cGI-PDE enzymes hydrolyze both cAMP and cGMP, and play critical roles in many cellular processes by regulating the amplitude and duration of intracellular cyclic nucleotide signals	Independently of its catalytic activity it is part of an E2/17beta-estradiol-induced pro-apoptotic signaling pathway.
LINC00954	-3.67834
KRT6C	-3.65602
KRT17P5	-3.65168
ITPRIPL1	-3.63376
HYMAI	-3.54229
LOC100506497	-3.54031
HSD17B6	-3.53837
TCAF2P1	-3.53217
HIST2H2BA	-3.5188
LYVE1	-3.5188
LINC01574	-3.5188
TDRD5	-3.5086
EXO1	-3.49832	This gene encodes a protein with 5' to 3' exonuclease activity as well as an RNase H activity.	Functions in DNA mismatch repair (MMR)
NEK10	-3.48728
MYH4	-3.48459
MIR197	-3.48246
SPDYE1	-3.47356
C14orf39	-3.43317
FHL1	-3.42408
CXCR1	-3.41339	Receptor for interleukin 8 (IL8).	powerful neutrophils chemotactic factor
TF	-3.41117	Transferrin transport iron from the intestine, reticuloendothelial system, and liver parenchymal cells to all proliferating cells in the body.	Serum transferrin may also have a further role in stimulating cell proliferation
CRABP1	-3.40785
CLDN34	-3.40199
MIR421	-3.36598
PTGDR2	-3.36321	This gene encodes a G-protein-coupled receptor that is preferentially expressed in CD4+ effector T helper 2 (Th2) cells. This protein is a prostaglandin D2 receptor that mediates the pro-inflammatory chemotaxis of eosinophils, basophils, and Th2 lymphocytes generated during allergic inflammation.	Receptor activation is responsible, at least in part, in immune regulation and allergic/inflammation responses.
KCNJ9	-3.36163
FAM27C	-3.36066
VCX3B	-3.35519
CYP4Z1	-3.31497
FCRL2	-3.30469	member of the immunoglobulin receptor superfamily and is one of several Fc receptor-like glycoproteins	May have an regulatory role in normal and neoplastic B cell development.
MYO3A	-3.27778
LINC00327	-3.27174
PDE7B	-3.25814
SLAMF8	-3.25712
SNORD3D	-3.25712
MIR151A	-3.25712
CDC25C	-3.23109	conserved protein that plays a key role in the regulation of cell division. The encoded protein directs dephosphorylation of cyclin B-bound CDC2 and triggers entry into mitosis. It also suppresses p53-induced growth arrest.	Cdc25 is involved in the DNA damage checkpoints and is known as a key mediator of cell cycle progression.
MIR6080	-3.22627
LOC101928371	-3.20699
MIR6126	-3.18397	?	Part of extracellular exosome?
PIWIL1	-3.17879
MIR6847	-3.17086
XRCC2	-3.15249	maintain chromosome stability and repair DNA damage
CASS4	-3.13634	positive regulation of protein kinase B signaling	plays a role in tyrosine kinase-based signaling related to cell adhesion and cell spreading.
MIR3682	-3.13632
LOC100272216	-3.10488
L3MBTL4	-3.10476
IDI2	-3.10413
MIR23B	-3.06815
PRSS33	-3.06467
SLC34A3	-3.05884
SKA3	-3.01637	required for normal chromosome segregation and cell division.	microtubule-binding subcomplex of the outer kinetochore that is essential for proper chromosome segregation
NPY6R	-3.01626
ZNF197-AS1	-2.99813
PCDHA6	-2.99202
TAS2R31	-2.99128
THRB-AS1	-2.94763
LOC100506321	-2.92307
FAM156A	-2.91061
MID1IP1-AS1	-2.9062
ANGPTL2	-2.9026	members of the vascular endothelial growth factor family and the only known growth factors largely specific for vascular endothelium.
C11orf85	-2.90083
GAST	-2.89966
SH3RF3-AS1	-2.89848	(SH3RF3 Antisense RNA 1) is an RNA Gene, and is affiliated with the lncRNA class. Diseases associated with SH3RF3-AS1 include Gastric Cancer.
BMPR1B	-2.8682
EVC2	-2.86796
LINC00937	-2.85214
LOC101928103	-2.84489
SHCBP1	-2.82232	Protein Expressed In Activated Lymphocytes, Predicted to be involved in fibroblast growth factor receptor signaling pathway	May play a role in signaling pathways governing cellular proliferation, cell growth and differentiation.
ENDOU	-2.81993
SLAMF6	-2.81716	https://www.genecards.org/cgi-bin/carddisp.pl?gene=SLAMF6&keywords=SLAMF6 type I transmembrane protein, belonging to the CD2 subfamily of the immunoglobulin superfamily. This encoded protein is expressed on Natural killer (NK), T, and B lymphocytes. coreceptor in the process of NK cell activation.	SLAM receptors triggered by homo- or heterotypic cell-cell interactions are modulating the activation and differentiation of a wide variety of immune cells and thus are involved in the regulation and interconnection of both innate and adaptive immune response. Promotes T-cell differentiation into a helper T-cell Th17 phenotype leading to increased IL-17 secretion
LRRC37A6P	-2.80011
SNORD47	-2.79995
TROAP	-2.77285	Trophinin Associated Protein Predicted to be involved in cell adhesion. The only known function is related to blastocystis implantation
LOC100507437	-2.77108	affiliated with the lncRNA class, Metazoan signal recognition particle RNA	https://www.ncbi.nlm.nih.gov/gene/100507437 expressed in human colon
KIF14	-2.75176	vesicle transport, chromosome segregation, mitotic spindle formation, and cytokinesis.	Plays a role in many processes like cell division, cytokinesis and also in cell proliferation and apoptosis (PubMed:24784001, 16648480).
DTL	-2.72174	Contributes to ubiquitin-protein transferase activity. Involved in several processes, including protein ubiquitination	required for cell cycle control, DNA damage response and translesion DNA synthesis. mediates the polyubiquitination and subsequent degradation of KMT5A important for a proper regulation of mechanisms such as TGF-beta signaling, cell cycle progression, DNA repair and cell migration
ATP6V0A4	-2.72098
SPC25	-2.71427	involved in kinetochore-microtubule interaction and spindle checkpoint activity	Involved in cell division
CCDC67	-2.69944
SFRP5	-2.69499
LOC101928885	-2.69002
FOXD4L1	-2.66758
LGI2	-2.66619
HIST1H2BL	-2.65756
RBM11	-2.65513
FAM111B	-2.65185	trypsin-like cysteine/serine peptidase domain in the C-terminus	Serine protease
RFTN1	-2.64887
CLVS1	-2.64378
RIBC2	-2.641
SMAD1-AS1	-2.63034
LINC01272	-2.62047
ADGRL3	-2.60925
SNORA71A	-2.5879
CHRNA4	-2.5768
MIR4730	-2.57029
RPS16P5	-2.57029
LRMP	-2.53466
RPL10L	-2.5194
APBB1IP	-2.51589
SNORD60	-2.51583
SKA1	-2.49829
E2F8	-2.49688
TRHDE	-2.47257
TAS2R10	-2.45715
LINC00639	-2.4522
HMSD	-2.452
NCAPH	-2.45096
LOC101928973	-2.44871
SERPINA6	-2.43984
CNDP1	-2.43489
LOC101928269	-2.41792
GPRC5D	-2.40872
LOC101927795	-2.39214
C1orf234	-2.38015
COL8A2	-2.38012
BIRC5	-2.37193
LOC100128361	-2.35734
DOC2GP	-2.35668
PRB3	-2.35545
SNORD7	-2.35539
FANCD2OS	-2.35443
CEP55	-2.35316
HRH4	-2.33405
HELLS	-2.33372
LOC101928020	-2.33239
HCAR3	-2.32853
MRGPRF	-2.32454
NPY1R	-2.31798
MCIDAS	-2.31649
MIR3646	-2.31506
MCM10	-2.31277
TAAR3	-2.29807
HYPK	-2.29791
HECW2	-2.29791
ERCC6L	-2.29595
KCNV1	-2.26812
CBLN1	-2.26476
SND1-IT1	-2.26425
LOC101929718	-2.25853
SPC24	-2.24595
SNORA2A	-2.24284
PHACTR1	-2.24104
DEPDC1	-2.23614	Involved in negative regulation of transcription, DNA-templated. Located in nucleus. Part of transcription repressor complex. Diseases associated with DEPDC1 include Bladder Cancer.	The DEPDC1A-ZNF224 complex may play a critical role in bladder carcinogenesis by repressing the transcription of the A20 gene, leading to transport of NF-KB protein into the nucleus, resulting in suppression of apoptosis of bladder cancer cells.
ABCA12	-2.22652
GOLGA6B	-2.21873
P4HA2-AS1	-2.20725
EPB41L4A-AS2	-2.20394
NCF1C	-2.20387
LINC00622	-2.19469
C7orf57	-2.18302
FAM151A	-2.17987
GLP1R	-2.17822
LOC729867	-2.17286
KIF2C	-2.16302	This gene encodes a kinesin-like protein that functions as a microtubule-dependent molecular motor.	Diserugaltion associated with prostate cancer
GLI1	-2.14678
LINC00970	-2.14669
ISM1-AS1	-2.14669
RGS7	-2.14395
GRM5	-2.13881
RPEL1	-2.13176
ATE1-AS1	-2.12788
DDIAS	-2.12474	Involved in negative regulation of intrinsic apoptotic signaling pathway in response to DNA damage and regulation of DNA stability.
WDR63	-2.11595	Enables Arp2/3 complex binding activity. Involved in negative regulation of Arp2/3 complex-mediated actin nucleation and negative regulation of cell migration.	Acts as a negative regulator of cell migration, invasion, and metastasis downstream of p53/TP53, through inhibition of Arp2/3 complex-mediated actin polymerization
P2RX6P	-2.1055
DOCK8	-2.1027
CPZ	-2.09113
TSSC2	-2.08456
OLFML2A	-2.08091
AKAP14	-2.0785
ALOX12	-2.07626
FAM72B	-2.06441
RHBG	-2.04849
KIF18B	-2.04616	Involved in microtubule depolymerization; mitotic cell cycle; and regulation of cell division.	In complex with KIF2C, constitutes the major microtubule plus-end depolymerizing activity in mitotic cells.
KIF20A	-2.03049	Enables protein kinase binding activity. Involved in microtubule bundle formation; midbody abscission; and regulation of cytokinesis. Located in several cellular components, including cleavage furrow; intercellular bridge; and midbody.	May act as a motor required for the retrograde RAB6 regulated transport of Golgi membranes and associated vesicles along microtubules.
LOC729683	-2.02731
ARHGAP11B	-2.01178
ATP6V1G2	-2.00594

## Sheet: Panther on HOT DOWN NS
PANTHER GENE LIST - molecular function details on the 3 most represented hits among the non-significant downregulated transcripts in Human Intestinal Organoids treated with Anisakis derived extracellular vesicles (HOT)
colors of the categories reported are the same indicated in bar chart beside.
details of results related to "binding (GO:0005488)"
Gene ID	mapped ID	Gene name orthologs	Panther family/subfamily	Panther protein class
HUMAN|HGNC=485|UniProtKB=O15123	ANGPT2	Angiopoietin-2;ANGPT2;PTN002499025;orthologs	ANGIOPOIETIN-2 (PTHR19143:SF199)	intercellular signal molecule(PC00207)
HUMAN|HGNC=18521|UniProtKB=Q9NU39	FOXD4L1	Forkhead box protein D4-like 1;FOXD4L1;PTN002483595;orthologs	FORKHEAD BOX PROTEIN D4-LIKE 1 (PTHR11829:SF389)	winged helix/forkhead transcription factor(PC00246)
HUMAN|HGNC=30288|UniProtKB=Q9NZJ0	DTL	Denticleless protein homolog;DTL;PTN002504747;orthologs	DENTICLELESS PROTEIN HOMOLOG (PTHR22852:SF0)
HUMAN|HGNC=10779|UniProtKB=Q5T4F7	SFRP5	Secreted frizzled-related protein 5;SFRP5;PTN002477915;orthologs	SECRETED FRIZZLED-RELATED PROTEIN 5 (PTHR11309:SF46)	transmembrane signal receptor(PC00197)
HUMAN|HGNC=23139|UniProtKB=Q8IUQ0	CLVS1	Clavesin-1;CLVS1;PTN002468660;orthologs	CLAVESIN-1 (PTHR10174:SF72)	transfer/carrier protein(PC00219)
HUMAN|HGNC=30748|UniProtKB=Q9UKU6	TRHDE	Thyrotropin-releasing hormone-degrading ectoenzyme;TRHDE;PTN002479906;orthologs	THYROTROPIN-RELEASING HORMONE-DEGRADING ECTOENZYME (PTHR11533:SF40)	metalloprotease(PC00153)
HUMAN|HGNC=28109|UniProtKB=Q96BD8	SKA1	Spindle and kinetochore-associated protein 1;SKA1;PTN002523903;orthologs	SPINDLE AND KINETOCHORE-ASSOCIATED PROTEIN 1 (PTHR28573:SF1)
HUMAN|HGNC=20990|UniProtKB=Q9C0D0	RPEL1,PHACTR1	Phosphatase and actin regulator 1;PHACTR1;PTN002489571;orthologs	PHOSPHATASE AND ACTIN REGULATOR 1 (PTHR12751:SF6)	phosphatase modulator(PC00184)
HUMAN|HGNC=19191|UniProtKB=Q8NF50	DOCK8	Dedicator of cytokinesis protein 8;DOCK8;PTN002511219;orthologs	DEDICATOR OF CYTOKINESIS PROTEIN 8 (PTHR23317:SF74)	guanyl-nucleotide exchange factor(PC00113)
HUMAN|HGNC=32523|UniProtKB=A8MVU1	NCF1C	Putative neutrophil cytosol factor 1C;NCF1C;PTN002496437;orthologs	NEUTROPHIL CYTOSOL FACTOR 1-RELATED (PTHR15706:SF6)	scaffold/adaptor protein(PC00226)
HUMAN|HGNC=7956|UniProtKB=P25929	NPY1R	Neuropeptide Y receptor type 1;NPY1R;PTN002538190;orthologs	NEUROPEPTIDE Y RECEPTOR TYPE 1 (PTHR24235:SF24)	G-protein coupled receptor(PC00021)
HUMAN|HGNC=2621|UniProtKB=P33261	CYP2C19	Cytochrome P450 2C19;CYP2C19;PTN002518300;orthologs	CYTOCHROME P450 2C19 (PTHR24300:SF360)	oxygenase(PC00177)
HUMAN|HGNC=27102|UniProtKB=Q86Y91	KIF18B	Kinesin-like protein KIF18B;KIF18B;PTN002516283;orthologs	KINESIN-LIKE PROTEIN KIF18B (PTHR24115:SF414)	microtubule binding motor protein(PC00156)
HUMAN|HGNC=4317|UniProtKB=P08151	GLI1	Zinc finger protein GLI1;GLI1;PTN002500389;orthologs	ZINC FINGER PROTEIN GLI1 (PTHR45718:SF2)	DNA-binding transcription factor(PC00218)
HUMAN|HGNC=6393|UniProtKB=Q99661	KIF2C	Kinesin-like protein KIF2C;KIF2C;PTN002516274;orthologs	KINESIN-LIKE PROTEIN KIF2C (PTHR24115:SF454)	microtubule binding motor protein(PC00156)
HUMAN|HGNC=19181|UniProtKB=Q15058	KIF14	Kinesin-like protein KIF14;KIF14;PTN002516262;orthologs	KINESIN-LIKE PROTEIN KIF14 (PTHR24115:SF546)	microtubule binding motor protein(PC00156)
HUMAN|HGNC=9007|UniProtKB=Q96J94	PIWIL1	Piwi-like protein 1;PIWIL1;PTN002505283;orthologs	PIWI-LIKE PROTEIN 1 (PTHR22891:SF46)	translation initiation factor(PC00224)
HUMAN|HGNC=29943|UniProtKB=Q9NT68	TENM2	Teneurin-2;TENM2;PTN002477321;orthologs	TENEURIN-2 (PTHR11219:SF8)
HUMAN|HGNC=7959|UniProtKB=Q99463	NPY6R	Putative neuropeptide Y receptor type 6;NPY6R;PTN002538189;orthologs	NEUROPEPTIDE Y RECEPTOR TYPE 6-RELATED (PTHR24235:SF16)	G-protein coupled receptor(PC00021)
HUMAN|HGNC=17383|UniProtKB=Q9H3N8	HRH4	Histamine H4 receptor;HRH4;PTN002544184;orthologs	HISTAMINE H4 RECEPTOR (PTHR24247:SF199)	G-protein coupled receptor(PC00021)
HUMAN|HGNC=866|UniProtKB=Q9HBG4	ATP6V0A4	V-type proton ATPase 116 kDa subunit a isoform 4;ATP6V0A4;PTN002481129;orthologs	V-TYPE PROTON ATPASE 116 KDA SUBUNIT A ISOFORM 4 (PTHR11629:SF26)	ATP synthase(PC00002)
HUMAN|HGNC=1077|UniProtKB=O00238	BMPR1B	Bone morphogenetic protein receptor type-1B;BMPR1B;PTN002509984;orthologs	BONE MORPHOGENETIC PROTEIN RECEPTOR TYPE-1B (PTHR23255:SF62)	serine/threonine protein kinase receptor(PC00205)
HUMAN|HGNC=1958|UniProtKB=P43681	CHRNA4	Neuronal acetylcholine receptor subunit alpha-4;CHRNA4;PTN002498477;orthologs	NEURONAL ACETYLCHOLINE RECEPTOR SUBUNIT ALPHA-4 (PTHR18945:SF401)	ligand-gated ion channel(PC00141)
HUMAN|HGNC=4597|UniProtKB=P41594	GRM5	Metabotropic glutamate receptor 5;GRM5;PTN002514248;orthologs	METABOTROPIC GLUTAMATE RECEPTOR 5 (PTHR24060:SF30)	G-protein coupled receptor(PC00021)
HUMAN|HGNC=1540|UniProtKB=P08185	SERPINA6	Corticosteroid-binding globulin;SERPINA6;PTN002479164;orthologs	CORTICOSTEROID-BINDING GLOBULIN (PTHR11461:SF34)	protease inhibitor(PC00191)
HUMAN|HGNC=13310|UniProtKB=Q9NZD1	GPRC5D	G-protein coupled receptor family C group 5 member D;GPRC5D;PTN002494786;orthologs	G-PROTEIN COUPLED RECEPTOR FAMILY C GROUP 5 MEMBER D (PTHR14511:SF16)	G-protein coupled receptor(PC00021)
HUMAN|HGNC=3702|UniProtKB=Q13642	FHL1	Four and a half LIM domains protein 1;FHL1;PTN002516840;orthologs	FOUR AND A HALF LIM DOMAINS PROTEIN 1 (PTHR47029:SF4)
HUMAN|HGNC=26183|UniProtKB=Q6DN14	MCTP1	Multiple C2 and transmembrane domain-containing protein 1;MCTP1;PTN002473525;orthologs	DYSFERLIN-RELATED (PTHR45911:SF3)
HUMAN|HGNC=14637|UniProtKB=Q86UK0	ABCA12	Glucosylceramide transporter ABCA12;ABCA12;PTN002499121;orthologs	GLUCOSYLCERAMIDE TRANSPORTER ABCA12 (PTHR19229:SF29)	ATP-binding cassette (ABC) transporter(PC00003)
HUMAN|HGNC=251|UniProtKB=P00326	ADH1C	Alcohol dehydrogenase 1C;ADH1C;PTN002536710;orthologs	ALCOHOL DEHYDROGENASE 1C (PTHR43880:SF57)	dehydrogenase(PC00092)
details of results related to "catalytic activity (GO:0003824)"
Gene ID	mapped ID	Gene name orthologs	Panther family/subfamily	Panther protein class
HUMAN|HGNC=5196|UniProtKB=Q9Y663	HS3ST3A1	Heparan sulfate glucosamine 3-O-sulfotransferase 3A1;HS3ST3A1;PTN002471963;orthologs	HEPARAN SULFATE GLUCOSAMINE 3-O-SULFOTRANSFERASE 3A1 (PTHR10605:SF64)	transferase(PC00220)
HUMAN|HGNC=30748|UniProtKB=Q9UKU6	TRHDE	Thyrotropin-releasing hormone-degrading ectoenzyme;TRHDE;PTN002479906;orthologs	THYROTROPIN-RELEASING HORMONE-DEGRADING ECTOENZYME (PTHR11533:SF40)	metalloprotease(PC00153)
HUMAN|HGNC=23487|UniProtKB=Q9BXS1	IDI2	Isopentenyl-diphosphate delta-isomerase 2;IDI2;PTN002474736;orthologs	ISOPENTENYL-DIPHOSPHATE DELTA-ISOMERASE 2 (PTHR10885:SF1)	isomerase(PC00135)
HUMAN|HGNC=19191|UniProtKB=Q8NF50	DOCK8	Dedicator of cytokinesis protein 8;DOCK8;PTN002511219;orthologs	DEDICATOR OF CYTOKINESIS PROTEIN 8 (PTHR23317:SF74)	guanyl-nucleotide exchange factor(PC00113)
HUMAN|HGNC=32523|UniProtKB=A8MVU1	NCF1C	Putative neutrophil cytosol factor 1C;NCF1C;PTN002496437;orthologs	NEUTROPHIL CYTOSOL FACTOR 1-RELATED (PTHR15706:SF6)	scaffold/adaptor protein(PC00226)
HUMAN|HGNC=8792|UniProtKB=Q9NP56	PDE7B	cAMP-specific 3',5'-cyclic phosphodiesterase 7B;PDE7B;PTN002478179;orthologs	CAMP-SPECIFIC 3',5'-CYCLIC PHOSPHODIESTERASE 7B (PTHR11347:SF72)	phosphodiesterase(PC00185)
HUMAN|HGNC=2621|UniProtKB=P33261	CYP2C19	Cytochrome P450 2C19;CYP2C19;PTN002518300;orthologs	CYTOCHROME P450 2C19 (PTHR24300:SF360)	oxygenase(PC00177)
HUMAN|HGNC=27102|UniProtKB=Q86Y91	KIF18B	Kinesin-like protein KIF18B;KIF18B;PTN002516283;orthologs	KINESIN-LIKE PROTEIN KIF18B (PTHR24115:SF414)	microtubule binding motor protein(PC00156)
HUMAN|HGNC=17|UniProtKB=P22760	AADAC	Arylacetamide deacetylase;AADAC;PTN002506949;orthologs	ARYLACETAMIDE DEACETYLASE (PTHR23024:SF222)	deacetylase(PC00087)
HUMAN|HGNC=6393|UniProtKB=Q99661	KIF2C	Kinesin-like protein KIF2C;KIF2C;PTN002516274;orthologs	KINESIN-LIKE PROTEIN KIF2C (PTHR24115:SF454)	microtubule binding motor protein(PC00156)
HUMAN|HGNC=19181|UniProtKB=Q15058	KIF14	Kinesin-like protein KIF14;KIF14;PTN002516262;orthologs	KINESIN-LIKE PROTEIN KIF14 (PTHR24115:SF546)	microtubule binding motor protein(PC00156)
HUMAN|HGNC=30405|UniProtKB=Q8NF86	PRSS33	Serine protease 33;PRSS33;PTN002517772;orthologs	SERINE PROTEASE 33 (PTHR24256:SF219)	serine protease(PC00203)
HUMAN|HGNC=14369|UniProtKB=P21128	ENDOU	Poly(U)-specific endoribonuclease;ENDOU;PTN002488171;orthologs	POLY(U)-SPECIFIC ENDORIBONUCLEASE (PTHR12439:SF40)
HUMAN|HGNC=1077|UniProtKB=O00238	BMPR1B	Bone morphogenetic protein receptor type-1B;BMPR1B;PTN002509984;orthologs	BONE MORPHOGENETIC PROTEIN RECEPTOR TYPE-1B (PTHR23255:SF62)	serine/threonine protein kinase receptor(PC00205)
HUMAN|HGNC=4597|UniProtKB=P41594	GRM5	Metabotropic glutamate receptor 5;GRM5;PTN002514248;orthologs	METABOTROPIC GLUTAMATE RECEPTOR 5 (PTHR24060:SF30)	G-protein coupled receptor(PC00021)
HUMAN|HGNC=1540|UniProtKB=P08185	SERPINA6	Corticosteroid-binding globulin;SERPINA6;PTN002479164;orthologs	CORTICOSTEROID-BINDING GLOBULIN (PTHR11461:SF34)	protease inhibitor(PC00191)
HUMAN|HGNC=13310|UniProtKB=Q9NZD1	GPRC5D	G-protein coupled receptor family C group 5 member D;GPRC5D;PTN002494786;orthologs	G-PROTEIN COUPLED RECEPTOR FAMILY C GROUP 5 MEMBER D (PTHR14511:SF16)	G-protein coupled receptor(PC00021)
HUMAN|HGNC=14637|UniProtKB=Q86UK0	ABCA12	Glucosylceramide transporter ABCA12;ABCA12;PTN002499121;orthologs	GLUCOSYLCERAMIDE TRANSPORTER ABCA12 (PTHR19229:SF29)	ATP-binding cassette (ABC) transporter(PC00003)
HUMAN|HGNC=251|UniProtKB=P00326	ADH1C	Alcohol dehydrogenase 1C;ADH1C;PTN002536710;orthologs	ALCOHOL DEHYDROGENASE 1C (PTHR43880:SF57)	dehydrogenase(PC00092)
HUMAN|HGNC=20675|UniProtKB=Q96KN2	CNDP1	Beta-Ala-His dipeptidase;CNDP1;PTN002534987;orthologs	BETA-ALA-HIS DIPEPTIDASE (PTHR43270:SF1)	metalloprotease(PC00153)
HUMAN|HGNC=8778|UniProtKB=Q14432	PDE3A	cGMP-inhibited 3',5'-cyclic phosphodiesterase A;PDE3A;PTN002478180;orthologs	PHOSPHODIESTERASE (PTHR11347:SF104)	phosphodiesterase(PC00185)
HUMAN|HGNC=3511|UniProtKB=Q9UQ84	EXO1	Exonuclease 1;EXO1;PTN002476371;orthologs	EXONUCLEASE 1 (PTHR11081:SF8)	exodeoxyribonuclease(PC00098)
HUMAN|HGNC=45241|UniProtKB=Q2QD12	RPEL1	Ribulose-phosphate 3-epimerase-like protein 1;RPEL1;PTN002482805;orthologs	RIBULOSE-PHOSPHATE 3-EPIMERASE-RELATED (PTHR11749:SF3)
HUMAN|HGNC=24573|UniProtKB=Q8TAT5	NEIL3	Endonuclease 8-like 3;NEIL3;PTN002506704;orthologs	ENDONUCLEASE 8-LIKE 3 (PTHR22993:SF10)	DNA glycosylase(PC00010)
HUMAN|HGNC=429|UniProtKB=P18054	ALOX12	Polyunsaturated fatty acid lipoxygenase ALOX12;ALOX12;PTN002482956;orthologs	POLYUNSATURATED FATTY ACID LIPOXYGENASE ALOX12 (PTHR11771:SF4)	oxygenase(PC00177)
HUMAN|HGNC=9787|UniProtKB=O95235	KIF20A	Kinesin-like protein KIF20A;KIF20A;PTN002516249;orthologs	KINESIN-LIKE PROTEIN KIF20A (PTHR24115:SF352)	microtubule binding motor protein(PC00156)
HUMAN|HGNC=1727|UniProtKB=P30307	CDC25C	M-phase inducer phosphatase 3;CDC25C;PTN002474306;orthologs	M-PHASE INDUCER PHOSPHATASE 3 (PTHR10828:SF64)	protein phosphatase(PC00195)
details of results related to "molecular transducer activity (GO:0060089)"
Gene ID	mapped ID	Gene name orthologs	Panther family/subfamily	Panther protein class
HUMAN|HGNC=10779|UniProtKB=Q5T4F7	SFRP5	Secreted frizzled-related protein 5;SFRP5;PTN002477915;orthologs	SECRETED FRIZZLED-RELATED PROTEIN 5 (PTHR11309:SF46)	transmembrane signal receptor(PC00197)
HUMAN|HGNC=7956|UniProtKB=P25929	NPY1R	Neuropeptide Y receptor type 1;NPY1R;PTN002538190;orthologs	NEUROPEPTIDE Y RECEPTOR TYPE 1 (PTHR24235:SF24)	G-protein coupled receptor(PC00021)
HUMAN|HGNC=7959|UniProtKB=Q99463	NPY6R	Putative neuropeptide Y receptor type 6;NPY6R;PTN002538189;orthologs	NEUROPEPTIDE Y RECEPTOR TYPE 6-RELATED (PTHR24235:SF16)	G-protein coupled receptor(PC00021)
HUMAN|HGNC=17383|UniProtKB=Q9H3N8	HRH4	Histamine H4 receptor;HRH4;PTN002544184;orthologs	HISTAMINE H4 RECEPTOR (PTHR24247:SF199)	G-protein coupled receptor(PC00021)
HUMAN|HGNC=1077|UniProtKB=O00238	BMPR1B	Bone morphogenetic protein receptor type-1B;BMPR1B;PTN002509984;orthologs	BONE MORPHOGENETIC PROTEIN RECEPTOR TYPE-1B (PTHR23255:SF62)	serine/threonine protein kinase receptor(PC00205)
HUMAN|HGNC=1958|UniProtKB=P43681	CHRNA4	Neuronal acetylcholine receptor subunit alpha-4;CHRNA4;PTN002498477;orthologs	NEURONAL ACETYLCHOLINE RECEPTOR SUBUNIT ALPHA-4 (PTHR18945:SF401)	ligand-gated ion channel(PC00141)
HUMAN|HGNC=4597|UniProtKB=P41594	GRM5	Metabotropic glutamate receptor 5;GRM5;PTN002514248;orthologs	METABOTROPIC GLUTAMATE RECEPTOR 5 (PTHR24060:SF30)	G-protein coupled receptor(PC00021)
HUMAN|HGNC=14918|UniProtKB=Q9NYW0	TAS2R10	Taste receptor type 2 member 10;TAS2R10;PTN002478645;orthologs	TASTE RECEPTOR TYPE 2 MEMBER 10 (PTHR11394:SF63)	transmembrane signal receptor(PC00197)
HUMAN|HGNC=4513|UniProtKB=Q9P1P4	TAAR3	Putative trace amine-associated receptor 3;TAAR3P;PTN002517660;orthologs	TRACE AMINE-ASSOCIATED RECEPTOR 3-RELATED (PTHR24249:SF82)	G-protein coupled receptor(PC00021)
HUMAN|HGNC=14875|UniProtKB=Q96LA5	FCRL2	Fc receptor-like protein 2;FCRL2;PTN002479438;orthologs	FC RECEPTOR-LIKE PROTEIN 2 (PTHR11481:SF101)	immunoglobulin receptor superfamily(PC00124)
HUMAN|HGNC=20974|UniProtKB=Q9HAR2	ADGRL3	Adhesion G protein-coupled receptor L3;ADGRL3;PTN002485842;orthologs	ADHESION G PROTEIN-COUPLED RECEPTOR L3 (PTHR12011:SF60)	G-protein coupled receptor(PC00021)
HUMAN|HGNC=4324|UniProtKB=P43220	GLP1R	Glucagon-like peptide 1 receptor;GLP1R;PTN002485768;orthologs	GLUCAGON-LIKE PEPTIDE 1 RECEPTOR (PTHR45620:SF25)	transmembrane signal receptor(PC00197)
HUMAN|HGNC=14687|UniProtKB=Q9Y5Y7	LYVE1	Lymphatic vessel endothelial hyaluronic acid receptor 1;LYVE1;PTN002469335;orthologs	LYMPHATIC VESSEL ENDOTHELIAL HYALURONIC ACID RECEPTOR 1 (PTHR10225:SF2)	transmembrane signal receptor(PC00197)
HUMAN|HGNC=24692|UniProtKB=Q8WWV6	FCAMR	High affinity immunoglobulin alpha and immunoglobulin mu Fc receptor;FCAMR;PTN002483999;orthologs	HIGH AFFINITY IMMUNOGLOBULIN ALPHA AND IMMUNOGLOBULIN MU FC RECEPTOR (PTHR11860:SF49)	immunoglobulin receptor superfamily(PC00124)
HUMAN|HGNC=4609|UniProtKB=P30550	GRPR	Gastrin-releasing peptide receptor;GRPR;PTN002517515;orthologs	GASTRIN-RELEASING PEPTIDE RECEPTOR (PTHR45695:SF7)	transmembrane signal receptor(PC00197)
HUMAN|HGNC=24828|UniProtKB=Q96AM1	MRGPRF	Mas-related G-protein coupled receptor member F;MRGPRF;PTN002477974;orthologs	MAS-RELATED G-PROTEIN COUPLED RECEPTOR MEMBER F (PTHR11334:SF3)	G-protein coupled receptor(PC00021)
HUMAN|HGNC=19113|UniProtKB=P59538	TAS2R31	Taste receptor type 2 member 31;TAS2R31;PTN002478629;orthologs	TASTE RECEPTOR TYPE 2 MEMBER 31 (PTHR11394:SF129)	transmembrane signal receptor(PC00197)
HUMAN|HGNC=26431|UniProtKB=Q6BAA4	FCRL2	Fc receptor-like B;FCRLB;PTN002479431;orthologs	FC RECEPTOR-LIKE B (PTHR11481:SF94)	immunoglobulin receptor superfamily(PC00124)
HUMAN|HGNC=4502|UniProtKB=Q9Y5Y4	PTGDR2	Prostaglandin D2 receptor 2;PTGDR2;PTN002517291;orthologs	PROSTAGLANDIN D2 RECEPTOR 2 (PTHR24229:SF8)	G-protein coupled receptor(PC00021)
PANTHER GENE LIST - Biological Process details on the 4 most represented hits among the non-significant downregulated transcripts in Human Intestinal Organoids treated with Anisakis derived extracellular vesicles (HOT)
colors of the categories reported are the same indicated in bar chart beside.
details of results related to "cellular process (GO:0009987)"
Gene ID	mapped ID	Gene name orthologs	Panther family/subfamily	Panther protein class
HUMAN|HGNC=485|UniProtKB=O15123	ANGPT2	Angiopoietin-2;ANGPT2;PTN002499025;orthologs	ANGIOPOIETIN-2 (PTHR19143:SF199)	intercellular signal molecule(PC00207)
HUMAN|HGNC=27270|UniProtKB=Q68BL7	OLFML2A	Olfactomedin-like protein 2A;OLFML2A;PTN002509187;orthologs	OLFACTOMEDIN-LIKE PROTEIN 2A (PTHR23192:SF29)	structural protein(PC00211)
HUMAN|HGNC=18521|UniProtKB=Q9NU39	FOXD4L1	Forkhead box protein D4-like 1;FOXD4L1;PTN002483595;orthologs	FORKHEAD BOX PROTEIN D4-LIKE 1 (PTHR11829:SF389)	winged helix/forkhead transcription factor(PC00246)
HUMAN|HGNC=30288|UniProtKB=Q9NZJ0	DTL	Denticleless protein homolog;DTL;PTN002504747;orthologs	DENTICLELESS PROTEIN HOMOLOG (PTHR22852:SF0)
HUMAN|HGNC=10779|UniProtKB=Q5T4F7	SFRP5	Secreted frizzled-related protein 5;SFRP5;PTN002477915;orthologs	SECRETED FRIZZLED-RELATED PROTEIN 5 (PTHR11309:SF46)	transmembrane signal receptor(PC00197)
HUMAN|HGNC=30748|UniProtKB=Q9UKU6	TRHDE	Thyrotropin-releasing hormone-degrading ectoenzyme;TRHDE;PTN002479906;orthologs	THYROTROPIN-RELEASING HORMONE-DEGRADING ECTOENZYME (PTHR11533:SF40)	metalloprotease(PC00153)
HUMAN|HGNC=23487|UniProtKB=Q9BXS1	IDI2	Isopentenyl-diphosphate delta-isomerase 2;IDI2;PTN002474736;orthologs	ISOPENTENYL-DIPHOSPHATE DELTA-ISOMERASE 2 (PTHR10885:SF1)	isomerase(PC00135)
HUMAN|HGNC=20305|UniProtKB=Q8N130	SLC34A3	Sodium-dependent phosphate transport protein 2C;SLC34A3;PTN002467167;orthologs	SODIUM-DEPENDENT PHOSPHATE TRANSPORT PROTEIN 2C (PTHR10010:SF35)	secondary carrier transporter(PC00258)
HUMAN|HGNC=28109|UniProtKB=Q96BD8	SKA1	Spindle and kinetochore-associated protein 1;SKA1;PTN002523903;orthologs	SPINDLE AND KINETOCHORE-ASSOCIATED PROTEIN 1 (PTHR28573:SF1)
HUMAN|HGNC=23432|UniProtKB=Q9NXG0	CNTLN	Centlein;CNTLN;PTN002498584;orthologs	CENTLEIN (PTHR18957:SF0)
HUMAN|HGNC=20990|UniProtKB=Q9C0D0	RPEL1,PHACTR1	Phosphatase and actin regulator 1;PHACTR1;PTN002489571;orthologs	PHOSPHATASE AND ACTIN REGULATOR 1 (PTHR12751:SF6)	phosphatase modulator(PC00184)
HUMAN|HGNC=19191|UniProtKB=Q8NF50	DOCK8	Dedicator of cytokinesis protein 8;DOCK8;PTN002511219;orthologs	DEDICATOR OF CYTOKINESIS PROTEIN 8 (PTHR23317:SF74)	guanyl-nucleotide exchange factor(PC00113)
HUMAN|HGNC=32523|UniProtKB=A8MVU1	NCF1C	Putative neutrophil cytosol factor 1C;NCF1C;PTN002496437;orthologs	NEUTROPHIL CYTOSOL FACTOR 1-RELATED (PTHR15706:SF6)	scaffold/adaptor protein(PC00226)
HUMAN|HGNC=15878|UniProtKB=Q9NQ75	CASS4	Cas scaffolding protein family member 4;CASS4;PTN002472534;orthologs	CAS SCAFFOLDING PROTEIN FAMILY MEMBER 4 (PTHR10654:SF19)
HUMAN|HGNC=8792|UniProtKB=Q9NP56	PDE7B	cAMP-specific 3',5'-cyclic phosphodiesterase 7B;PDE7B;PTN002478179;orthologs	CAMP-SPECIFIC 3',5'-CYCLIC PHOSPHODIESTERASE 7B (PTHR11347:SF72)	phosphodiesterase(PC00185)
HUMAN|HGNC=29547|UniProtKB=Q8NEM2	SHCBP1	SHC SH2 domain-binding protein 1;SHCBP1;PTN002495046;orthologs	SHC SH2 DOMAIN-BINDING PROTEIN 1 (PTHR14695:SF8)
HUMAN|HGNC=7956|UniProtKB=P25929	NPY1R	Neuropeptide Y receptor type 1;NPY1R;PTN002538190;orthologs	NEUROPEPTIDE Y RECEPTOR TYPE 1 (PTHR24235:SF24)	G-protein coupled receptor(PC00021)
HUMAN|HGNC=2621|UniProtKB=P33261	CYP2C19	Cytochrome P450 2C19;CYP2C19;PTN002518300;orthologs	CYTOCHROME P450 2C19 (PTHR24300:SF360)	oxygenase(PC00177)
HUMAN|HGNC=24031|UniProtKB=Q9HBM1	SPC25	Kinetochore protein Spc25;SPC25;PTN002494468;orthologs	KINETOCHORE PROTEIN SPC25 (PTHR14281:SF0)
HUMAN|HGNC=16697|UniProtKB=Q8WY21	SORCS1	VPS10 domain-containing receptor SorCS1;SORCS1;PTN002486178;orthologs	VPS10 DOMAIN-CONTAINING RECEPTOR SORCS1 (PTHR12106:SF8)	membrane traffic protein(PC00150)
HUMAN|HGNC=27102|UniProtKB=Q86Y91	KIF18B	Kinesin-like protein KIF18B;KIF18B;PTN002516283;orthologs	KINESIN-LIKE PROTEIN KIF18B (PTHR24115:SF414)	microtubule binding motor protein(PC00156)
HUMAN|HGNC=4317|UniProtKB=P08151	GLI1	Zinc finger protein GLI1;GLI1;PTN002500389;orthologs	ZINC FINGER PROTEIN GLI1 (PTHR45718:SF2)	DNA-binding transcription factor(PC00218)
HUMAN|HGNC=6393|UniProtKB=Q99661	KIF2C	Kinesin-like protein KIF2C;KIF2C;PTN002516274;orthologs	KINESIN-LIKE PROTEIN KIF2C (PTHR24115:SF454)	microtubule binding motor protein(PC00156)
HUMAN|HGNC=19181|UniProtKB=Q15058	KIF14	Kinesin-like protein KIF14;KIF14;PTN002516262;orthologs	KINESIN-LIKE PROTEIN KIF14 (PTHR24115:SF546)	microtubule binding motor protein(PC00156)
HUMAN|HGNC=29943|UniProtKB=Q9NT68	TENM2	Teneurin-2;TENM2;PTN002477321;orthologs	TENEURIN-2 (PTHR11219:SF8)
HUMAN|HGNC=18710|UniProtKB=Q8N0V4	LGI2	Leucine-rich repeat LGI family member 2;LGI2;PTN002519794;orthologs	LEUCINE-RICH REPEAT LGI FAMILY MEMBER 2 (PTHR24367:SF21)
HUMAN|HGNC=7959|UniProtKB=Q99463	NPY6R	Putative neuropeptide Y receptor type 6;NPY6R;PTN002538189;orthologs	NEUROPEPTIDE Y RECEPTOR TYPE 6-RELATED (PTHR24235:SF16)	G-protein coupled receptor(PC00021)
HUMAN|HGNC=17383|UniProtKB=Q9H3N8	HRH4	Histamine H4 receptor;HRH4;PTN002544184;orthologs	HISTAMINE H4 RECEPTOR (PTHR24247:SF199)	G-protein coupled receptor(PC00021)
HUMAN|HGNC=866|UniProtKB=Q9HBG4	ATP6V0A4	V-type proton ATPase 116 kDa subunit a isoform 4;ATP6V0A4;PTN002481129;orthologs	V-TYPE PROTON ATPASE 116 KDA SUBUNIT A ISOFORM 4 (PTHR11629:SF26)	ATP synthase(PC00002)
HUMAN|HGNC=1077|UniProtKB=O00238	BMPR1B	Bone morphogenetic protein receptor type-1B;BMPR1B;PTN002509984;orthologs	BONE MORPHOGENETIC PROTEIN RECEPTOR TYPE-1B (PTHR23255:SF62)	serine/threonine protein kinase receptor(PC00205)
details of results related to "biological regulation (GO:0065007)"
Gene ID	mapped ID	Gene name orthologs	Panther family/subfamily	Panther protein class
HUMAN|HGNC=485|UniProtKB=O15123	ANGPT2	Angiopoietin-2;ANGPT2;PTN002499025;orthologs	ANGIOPOIETIN-2 (PTHR19143:SF199)	intercellular signal molecule(PC00207)
HUMAN|HGNC=27270|UniProtKB=Q68BL7	OLFML2A	Olfactomedin-like protein 2A;OLFML2A;PTN002509187;orthologs	OLFACTOMEDIN-LIKE PROTEIN 2A (PTHR23192:SF29)	structural protein(PC00211)
HUMAN|HGNC=18521|UniProtKB=Q9NU39	FOXD4L1	Forkhead box protein D4-like 1;FOXD4L1;PTN002483595;orthologs	FORKHEAD BOX PROTEIN D4-LIKE 1 (PTHR11829:SF389)	winged helix/forkhead transcription factor(PC00246)
HUMAN|HGNC=10779|UniProtKB=Q5T4F7	SFRP5	Secreted frizzled-related protein 5;SFRP5;PTN002477915;orthologs	SECRETED FRIZZLED-RELATED PROTEIN 5 (PTHR11309:SF46)	transmembrane signal receptor(PC00197)
HUMAN|HGNC=20305|UniProtKB=Q8N130	SLC34A3	Sodium-dependent phosphate transport protein 2C;SLC34A3;PTN002467167;orthologs	SODIUM-DEPENDENT PHOSPHATE TRANSPORT PROTEIN 2C (PTHR10010:SF35)	secondary carrier transporter(PC00258)
HUMAN|HGNC=28109|UniProtKB=Q96BD8	SKA1	Spindle and kinetochore-associated protein 1;SKA1;PTN002523903;orthologs	SPINDLE AND KINETOCHORE-ASSOCIATED PROTEIN 1 (PTHR28573:SF1)
HUMAN|HGNC=19191|UniProtKB=Q8NF50	DOCK8	Dedicator of cytokinesis protein 8;DOCK8;PTN002511219;orthologs	DEDICATOR OF CYTOKINESIS PROTEIN 8 (PTHR23317:SF74)	guanyl-nucleotide exchange factor(PC00113)
HUMAN|HGNC=15878|UniProtKB=Q9NQ75	CASS4	Cas scaffolding protein family member 4;CASS4;PTN002472534;orthologs	CAS SCAFFOLDING PROTEIN FAMILY MEMBER 4 (PTHR10654:SF19)
HUMAN|HGNC=8792|UniProtKB=Q9NP56	PDE7B	cAMP-specific 3',5'-cyclic phosphodiesterase 7B;PDE7B;PTN002478179;orthologs	CAMP-SPECIFIC 3',5'-CYCLIC PHOSPHODIESTERASE 7B (PTHR11347:SF72)	phosphodiesterase(PC00185)
HUMAN|HGNC=29547|UniProtKB=Q8NEM2	SHCBP1	SHC SH2 domain-binding protein 1;SHCBP1;PTN002495046;orthologs	SHC SH2 DOMAIN-BINDING PROTEIN 1 (PTHR14695:SF8)
HUMAN|HGNC=7956|UniProtKB=P25929	NPY1R	Neuropeptide Y receptor type 1;NPY1R;PTN002538190;orthologs	NEUROPEPTIDE Y RECEPTOR TYPE 1 (PTHR24235:SF24)	G-protein coupled receptor(PC00021)
HUMAN|HGNC=4317|UniProtKB=P08151	GLI1	Zinc finger protein GLI1;GLI1;PTN002500389;orthologs	ZINC FINGER PROTEIN GLI1 (PTHR45718:SF2)	DNA-binding transcription factor(PC00218)
HUMAN|HGNC=9007|UniProtKB=Q96J94	PIWIL1	Piwi-like protein 1;PIWIL1;PTN002505283;orthologs	PIWI-LIKE PROTEIN 1 (PTHR22891:SF46)	translation initiation factor(PC00224)
HUMAN|HGNC=7959|UniProtKB=Q99463	NPY6R	Putative neuropeptide Y receptor type 6;NPY6R;PTN002538189;orthologs	NEUROPEPTIDE Y RECEPTOR TYPE 6-RELATED (PTHR24235:SF16)	G-protein coupled receptor(PC00021)
HUMAN|HGNC=17383|UniProtKB=Q9H3N8	HRH4	Histamine H4 receptor;HRH4;PTN002544184;orthologs	HISTAMINE H4 RECEPTOR (PTHR24247:SF199)	G-protein coupled receptor(PC00021)
HUMAN|HGNC=866|UniProtKB=Q9HBG4	ATP6V0A4	V-type proton ATPase 116 kDa subunit a isoform 4;ATP6V0A4;PTN002481129;orthologs	V-TYPE PROTON ATPASE 116 KDA SUBUNIT A ISOFORM 4 (PTHR11629:SF26)	ATP synthase(PC00002)
HUMAN|HGNC=1077|UniProtKB=O00238	BMPR1B	Bone morphogenetic protein receptor type-1B;BMPR1B;PTN002509984;orthologs	BONE MORPHOGENETIC PROTEIN RECEPTOR TYPE-1B (PTHR23255:SF62)	serine/threonine protein kinase receptor(PC00205)
HUMAN|HGNC=1958|UniProtKB=P43681	CHRNA4	Neuronal acetylcholine receptor subunit alpha-4;CHRNA4;PTN002498477;orthologs	NEURONAL ACETYLCHOLINE RECEPTOR SUBUNIT ALPHA-4 (PTHR18945:SF401)	ligand-gated ion channel(PC00141)
HUMAN|HGNC=4597|UniProtKB=P41594	GRM5	Metabotropic glutamate receptor 5;GRM5;PTN002514248;orthologs	METABOTROPIC GLUTAMATE RECEPTOR 5 (PTHR24060:SF30)	G-protein coupled receptor(PC00021)
HUMAN|HGNC=1540|UniProtKB=P08185	SERPINA6	Corticosteroid-binding globulin;SERPINA6;PTN002479164;orthologs	CORTICOSTEROID-BINDING GLOBULIN (PTHR11461:SF34)	protease inhibitor(PC00191)
HUMAN|HGNC=6269|UniProtKB=Q15842	KCNJ8	ATP-sensitive inward rectifier potassium channel 8;KCNJ8;PTN002482931;orthologs	ATP-SENSITIVE INWARD RECTIFIER POTASSIUM CHANNEL 8 (PTHR11767:SF11)	ion channel(PC00133)
HUMAN|HGNC=26183|UniProtKB=Q6DN14	MCTP1	Multiple C2 and transmembrane domain-containing protein 1;MCTP1;PTN002473525;orthologs	DYSFERLIN-RELATED (PTHR45911:SF3)
HUMAN|HGNC=14875|UniProtKB=Q96LA5	FCRL2	Fc receptor-like protein 2;FCRL2;PTN002479438;orthologs	FC RECEPTOR-LIKE PROTEIN 2 (PTHR11481:SF101)	immunoglobulin receptor superfamily(PC00124)
HUMAN|HGNC=20974|UniProtKB=Q9HAR2	ADGRL3	Adhesion G protein-coupled receptor L3;ADGRL3;PTN002485842;orthologs	ADHESION G PROTEIN-COUPLED RECEPTOR L3 (PTHR12011:SF60)	G-protein coupled receptor(PC00021)
HUMAN|HGNC=251|UniProtKB=P00326	ADH1C	Alcohol dehydrogenase 1C;ADH1C;PTN002536710;orthologs	ALCOHOL DEHYDROGENASE 1C (PTHR43880:SF57)	dehydrogenase(PC00092)
HUMAN|HGNC=4324|UniProtKB=P43220	GLP1R	Glucagon-like peptide 1 receptor;GLP1R;PTN002485768;orthologs	GLUCAGON-LIKE PEPTIDE 1 RECEPTOR (PTHR45620:SF25)	transmembrane signal receptor(PC00197)
HUMAN|HGNC=4861|UniProtKB=Q9NRZ9	HELLS	Lymphoid-specific helicase;HELLS;PTN002473952;orthologs	LYMPHOID-SPECIFIC HELICASE (PTHR47161:SF1)
HUMAN|HGNC=9897|UniProtKB=P57052	RBM11	Splicing regulator RBM11;RBM11;PTN002492742;orthologs	SPLICING REGULATOR RBM11 (PTHR13798:SF5)	RNA metabolism protein(PC00031)
HUMAN|HGNC=29853|UniProtKB=Q9P2P5	HECW2	E3 ubiquitin-protein ligase HECW2;HECW2;PTN002477540;orthologs	E3 UBIQUITIN-PROTEIN LIGASE HECW2 (PTHR11254:SF127)	ubiquitin-protein ligase(PC00234)
HUMAN|HGNC=8778|UniProtKB=Q14432	PDE3A	cGMP-inhibited 3',5'-cyclic phosphodiesterase A;PDE3A;PTN002478180;orthologs	PHOSPHODIESTERASE (PTHR11347:SF104)	phosphodiesterase(PC00185)
details of results related to "response to stimulus (GO:0050896)"
Gene ID	mapped ID	Gene name orthologs	Panther family/subfamily	Panther protein class
HUMAN|HGNC=485|UniProtKB=O15123	ANGPT2	Angiopoietin-2;ANGPT2;PTN002499025;orthologs	ANGIOPOIETIN-2 (PTHR19143:SF199)	intercellular signal molecule(PC00207)
HUMAN|HGNC=27270|UniProtKB=Q68BL7	OLFML2A	Olfactomedin-like protein 2A;OLFML2A;PTN002509187;orthologs	OLFACTOMEDIN-LIKE PROTEIN 2A (PTHR23192:SF29)	structural protein(PC00211)
HUMAN|HGNC=10779|UniProtKB=Q5T4F7	SFRP5	Secreted frizzled-related protein 5;SFRP5;PTN002477915;orthologs	SECRETED FRIZZLED-RELATED PROTEIN 5 (PTHR11309:SF46)	transmembrane signal receptor(PC00197)
HUMAN|HGNC=15878|UniProtKB=Q9NQ75	CASS4	Cas scaffolding protein family member 4;CASS4;PTN002472534;orthologs	CAS SCAFFOLDING PROTEIN FAMILY MEMBER 4 (PTHR10654:SF19)
HUMAN|HGNC=8792|UniProtKB=Q9NP56	PDE7B	cAMP-specific 3',5'-cyclic phosphodiesterase 7B;PDE7B;PTN002478179;orthologs	CAMP-SPECIFIC 3',5'-CYCLIC PHOSPHODIESTERASE 7B (PTHR11347:SF72)	phosphodiesterase(PC00185)
HUMAN|HGNC=29547|UniProtKB=Q8NEM2	SHCBP1	SHC SH2 domain-binding protein 1;SHCBP1;PTN002495046;orthologs	SHC SH2 DOMAIN-BINDING PROTEIN 1 (PTHR14695:SF8)
HUMAN|HGNC=7956|UniProtKB=P25929	NPY1R	Neuropeptide Y receptor type 1;NPY1R;PTN002538190;orthologs	NEUROPEPTIDE Y RECEPTOR TYPE 1 (PTHR24235:SF24)	G-protein coupled receptor(PC00021)
HUMAN|HGNC=2621|UniProtKB=P33261	CYP2C19	Cytochrome P450 2C19;CYP2C19;PTN002518300;orthologs	CYTOCHROME P450 2C19 (PTHR24300:SF360)	oxygenase(PC00177)
HUMAN|HGNC=11740|UniProtKB=P02787	TF	Serotransferrin;TF;PTN002479495;orthologs	SEROTRANSFERRIN (PTHR11485:SF31)	transfer/carrier protein(PC00219)
HUMAN|HGNC=4317|UniProtKB=P08151	GLI1	Zinc finger protein GLI1;GLI1;PTN002500389;orthologs	ZINC FINGER PROTEIN GLI1 (PTHR45718:SF2)	DNA-binding transcription factor(PC00218)
HUMAN|HGNC=7959|UniProtKB=Q99463	NPY6R	Putative neuropeptide Y receptor type 6;NPY6R;PTN002538189;orthologs	NEUROPEPTIDE Y RECEPTOR TYPE 6-RELATED (PTHR24235:SF16)	G-protein coupled receptor(PC00021)
HUMAN|HGNC=17383|UniProtKB=Q9H3N8	HRH4	Histamine H4 receptor;HRH4;PTN002544184;orthologs	HISTAMINE H4 RECEPTOR (PTHR24247:SF199)	G-protein coupled receptor(PC00021)
HUMAN|HGNC=1077|UniProtKB=O00238	BMPR1B	Bone morphogenetic protein receptor type-1B;BMPR1B;PTN002509984;orthologs	BONE MORPHOGENETIC PROTEIN RECEPTOR TYPE-1B (PTHR23255:SF62)	serine/threonine protein kinase receptor(PC00205)
HUMAN|HGNC=1958|UniProtKB=P43681	CHRNA4	Neuronal acetylcholine receptor subunit alpha-4;CHRNA4;PTN002498477;orthologs	NEURONAL ACETYLCHOLINE RECEPTOR SUBUNIT ALPHA-4 (PTHR18945:SF401)	ligand-gated ion channel(PC00141)
HUMAN|HGNC=4597|UniProtKB=P41594	GRM5	Metabotropic glutamate receptor 5;GRM5;PTN002514248;orthologs	METABOTROPIC GLUTAMATE RECEPTOR 5 (PTHR24060:SF30)	G-protein coupled receptor(PC00021)
HUMAN|HGNC=19849|UniProtKB=Q8N1H7	C14orf39	Protein SIX6OS1;SIX6OS1;PTN002532290;orthologs	PROTEIN SIX6OS1 (PTHR35449:SF1)
HUMAN|HGNC=14918|UniProtKB=Q9NYW0	TAS2R10	Taste receptor type 2 member 10;TAS2R10;PTN002478645;orthologs	TASTE RECEPTOR TYPE 2 MEMBER 10 (PTHR11394:SF63)	transmembrane signal receptor(PC00197)
HUMAN|HGNC=14875|UniProtKB=Q96LA5	FCRL2	Fc receptor-like protein 2;FCRL2;PTN002479438;orthologs	FC RECEPTOR-LIKE PROTEIN 2 (PTHR11481:SF101)	immunoglobulin receptor superfamily(PC00124)
HUMAN|HGNC=20974|UniProtKB=Q9HAR2	ADGRL3	Adhesion G protein-coupled receptor L3;ADGRL3;PTN002485842;orthologs	ADHESION G PROTEIN-COUPLED RECEPTOR L3 (PTHR12011:SF60)	G-protein coupled receptor(PC00021)
HUMAN|HGNC=251|UniProtKB=P00326	ADH1C	Alcohol dehydrogenase 1C;ADH1C;PTN002536710;orthologs	ALCOHOL DEHYDROGENASE 1C (PTHR43880:SF57)	dehydrogenase(PC00092)
HUMAN|HGNC=4324|UniProtKB=P43220	GLP1R	Glucagon-like peptide 1 receptor;GLP1R;PTN002485768;orthologs	GLUCAGON-LIKE PEPTIDE 1 RECEPTOR (PTHR45620:SF25)	transmembrane signal receptor(PC00197)
HUMAN|HGNC=8778|UniProtKB=Q14432	PDE3A	cGMP-inhibited 3',5'-cyclic phosphodiesterase A;PDE3A;PTN002478180;orthologs	PHOSPHODIESTERASE (PTHR11347:SF104)	phosphodiesterase(PC00185)
HUMAN|HGNC=24573|UniProtKB=Q8TAT5	NEIL3	Endonuclease 8-like 3;NEIL3;PTN002506704;orthologs	ENDONUCLEASE 8-LIKE 3 (PTHR22993:SF10)	DNA glycosylase(PC00010)
HUMAN|HGNC=4609|UniProtKB=P30550	GRPR	Gastrin-releasing peptide receptor;GRPR;PTN002517515;orthologs	GASTRIN-RELEASING PEPTIDE RECEPTOR (PTHR45695:SF7)	transmembrane signal receptor(PC00197)
HUMAN|HGNC=6026|UniProtKB=P25024	CXCR1	C-X-C chemokine receptor type 1;CXCR1;PTN002471010;orthologs	C-X-C CHEMOKINE RECEPTOR TYPE 1 (PTHR10489:SF916)	cell adhesion molecule(PC00069)
HUMAN|HGNC=24828|UniProtKB=Q96AM1	MRGPRF	Mas-related G-protein coupled receptor member F;MRGPRF;PTN002477974;orthologs	MAS-RELATED G-PROTEIN COUPLED RECEPTOR MEMBER F (PTHR11334:SF3)	G-protein coupled receptor(PC00021)
HUMAN|HGNC=19113|UniProtKB=P59538	TAS2R31	Taste receptor type 2 member 31;TAS2R31;PTN002478629;orthologs	TASTE RECEPTOR TYPE 2 MEMBER 31 (PTHR11394:SF129)	transmembrane signal receptor(PC00197)
HUMAN|HGNC=26431|UniProtKB=Q6BAA4	FCRL2	Fc receptor-like B;FCRLB;PTN002479431;orthologs	FC RECEPTOR-LIKE B (PTHR11481:SF94)	immunoglobulin receptor superfamily(PC00124)
HUMAN|HGNC=4502|UniProtKB=Q9Y5Y4	PTGDR2	Prostaglandin D2 receptor 2;PTGDR2;PTN002517291;orthologs	PROSTAGLANDIN D2 RECEPTOR 2 (PTHR24229:SF8)	G-protein coupled receptor(PC00021)
details of results related to "signaling (GO:0023052)"
Gene ID	mapped ID	Gene name orthologs	Panther family/subfamily	Panther protein class
HUMAN|HGNC=485|UniProtKB=O15123	ANGPT2	Angiopoietin-2;ANGPT2;PTN002499025;orthologs	ANGIOPOIETIN-2 (PTHR19143:SF199)	intercellular signal molecule(PC00207)
HUMAN|HGNC=27270|UniProtKB=Q68BL7	OLFML2A	Olfactomedin-like protein 2A;OLFML2A;PTN002509187;orthologs	OLFACTOMEDIN-LIKE PROTEIN 2A (PTHR23192:SF29)	structural protein(PC00211)
HUMAN|HGNC=10779|UniProtKB=Q5T4F7	SFRP5	Secreted frizzled-related protein 5;SFRP5;PTN002477915;orthologs	SECRETED FRIZZLED-RELATED PROTEIN 5 (PTHR11309:SF46)	transmembrane signal receptor(PC00197)
HUMAN|HGNC=15878|UniProtKB=Q9NQ75	CASS4	Cas scaffolding protein family member 4;CASS4;PTN002472534;orthologs	CAS SCAFFOLDING PROTEIN FAMILY MEMBER 4 (PTHR10654:SF19)
HUMAN|HGNC=8792|UniProtKB=Q9NP56	PDE7B	cAMP-specific 3',5'-cyclic phosphodiesterase 7B;PDE7B;PTN002478179;orthologs	CAMP-SPECIFIC 3',5'-CYCLIC PHOSPHODIESTERASE 7B (PTHR11347:SF72)	phosphodiesterase(PC00185)
HUMAN|HGNC=29547|UniProtKB=Q8NEM2	SHCBP1	SHC SH2 domain-binding protein 1;SHCBP1;PTN002495046;orthologs	SHC SH2 DOMAIN-BINDING PROTEIN 1 (PTHR14695:SF8)
HUMAN|HGNC=7956|UniProtKB=P25929	NPY1R	Neuropeptide Y receptor type 1;NPY1R;PTN002538190;orthologs	NEUROPEPTIDE Y RECEPTOR TYPE 1 (PTHR24235:SF24)	G-protein coupled receptor(PC00021)
PANTHER GENE LIST - PATHWAYS details on the 3 most represented hits among the non-significant upregulated transcripts in Human Intestinal Organoids treated with Anisakis derived extracellular vesicles (HOT)
colors of the categories reported are the same indicated in bar chart beside.
details of results related to "Wnt signaling pathway (P00057)"
Gene ID	mapped ID	Gene name orthologs	Panther family/subfamily	Panther protein class
HUMAN|HGNC=10779|UniProtKB=Q5T4F7	SFRP5	Secreted frizzled-related protein 5;SFRP5;PTN002477915;orthologs	SECRETED FRIZZLED-RELATED PROTEIN 5 (PTHR11309:SF46)	transmembrane signal receptor(PC00197)
HUMAN|HGNC=1077|UniProtKB=O00238	BMPR1B	Bone morphogenetic protein receptor type-1B;BMPR1B;PTN002509984;orthologs	BONE MORPHOGENETIC PROTEIN RECEPTOR TYPE-1B (PTHR23255:SF62)	serine/threonine protein kinase receptor(PC00205)
HUMAN|HGNC=8672|UniProtKB=Q9UN73	PCDHA6	Protocadherin alpha-6;PCDHA6;PTN002513250;orthologs	PROTOCADHERIN ALPHA-6-RELATED (PTHR24028:SF305)	cadherin(PC00057)
HUMAN|HGNC=4861|UniProtKB=Q9NRZ9	HELLS	Lymphoid-specific helicase;HELLS;PTN002473952;orthologs	LYMPHOID-SPECIFIC HELICASE (PTHR47161:SF1)
HUMAN|HGNC=7574|UniProtKB=Q9Y623	MYH4	Myosin-4;MYH4;PTN002490844;orthologs	MYOSIN-4 (PTHR45615:SF44)	actin or actin-binding cytoskeletal protein(PC00041)
details of results related to "Inflammation mediated by chemokine and cytokine signaling pathway (P00031)"
Gene ID	mapped ID	Gene name orthologs	Panther family/subfamily	Panther protein class
HUMAN|HGNC=7601|UniProtKB=Q8NEV4	MYO3A	Myosin-IIIa;MYO3A;PTN002490703;orthologs	MYOSIN-IIIA (PTHR46256:SF4)		Homo sapiens
HUMAN|HGNC=6026|UniProtKB=P25024	CXCR1	C-X-C chemokine receptor type 1;CXCR1;PTN002471010;orthologs	C-X-C CHEMOKINE RECEPTOR TYPE 1 (PTHR10489:SF916)	cell adhesion molecule(PC00069)	Homo sapiens
HUMAN|HGNC=429|UniProtKB=P18054	ALOX12	Polyunsaturated fatty acid lipoxygenase ALOX12;ALOX12;PTN002482956;orthologs	POLYUNSATURATED FATTY ACID LIPOXYGENASE ALOX12 (PTHR11771:SF4)	oxygenase(PC00177)	Homo sapiens
HUMAN|HGNC=7574|UniProtKB=Q9Y623	MYH4	Myosin-4;MYH4;PTN002490844;orthologs	MYOSIN-4 (PTHR45615:SF44)	actin or actin-binding cytoskeletal protein(PC00041)	Homo sapiens
details of results related to "Heterotrimeric G-protein signaling pathway-Gi alpha and Gs alpha mediated pathway (P00026)"
Gene ID	mapped ID	Gene name orthologs	Panther family/subfamily	Panther protein class
HUMAN|HGNC=10003|UniProtKB=P49802	RGS7	Regulator of G-protein signaling 7;RGS7;PTN002474399;orthologs	REGULATOR OF G-PROTEIN SIGNALING 7 (PTHR45746:SF7)		Homo sapiens
HUMAN|HGNC=17383|UniProtKB=Q9H3N8	HRH4	Histamine H4 receptor;HRH4;PTN002544184;orthologs	HISTAMINE H4 RECEPTOR (PTHR24247:SF199)	G-protein coupled receptor(PC00021)	Homo sapiens
HUMAN|HGNC=4597|UniProtKB=P41594	GRM5	Metabotropic glutamate receptor 5;GRM5;PTN002514248;orthologs	METABOTROPIC GLUTAMATE RECEPTOR 5 (PTHR24060:SF30)	G-protein coupled receptor(PC00021)	Homo sapiens
HUMAN|HGNC=6270|UniProtKB=Q92806	KCNJ9	G protein-activated inward rectifier potassium channel 3;KCNJ9;PTN002482936;orthologs	G PROTEIN-ACTIVATED INWARD RECTIFIER POTASSIUM CHANNEL 3 (PTHR11767:SF17)	ion channel(PC00133)	Homo sapiens
